# Supplementary material for: Effects of L-DOPA on Gene Expression in the Frontal Cortex of Rats with Unilateral Lesions of Midbrain Dopaminergic Neurons
Source: eNeuro. 2021 Jan 15;8(1):ENEURO.0234-20.2020. doi: 10.1523/ENEURO.0234-20.2020 (PMC7877460; doi:10.1523/ENEURO.0234-20.2020)
Supplement: Extended Data Figure 3-4 — Significant overlaps between genes in the salmon WGCNA module and transcriptomic signatures from upregulated and downregulated genes in the GEO (GEOPertUp and GEOPertDown, respectively), the Drug Signature Database (DSigDB) and the DrugMatrix Database. Download Figure 3-4, XLSX file. [file enu-eN-NWR-0234-20-s10.xlsx]

## Sheet: Figure 3-4
No.	Term	Overlap	P-value	Adjusted P-value	Odds Ratio	Genes	Database
1	soman 7305 rat GSE13428 sample 2634	31/394	8.26688813039449e-35	7.48980064613741e-32	22.8058559552711	PPP1R15A;CSRNP1;ERRFI1;AMER2;CITED2;NEDD9;PLAT;ZFP36;PDK4;RNF39;PIM3;PHLDA1;JUNB;CCDC184;SLC25A25;EGR1;EGR2;DUSP1;FOS;KLF4;KLF2;FOSL2;ARL4D;PER1;NR4A1;ARC;DDIT4;FOSB;SGK1;RIN2;ATF3	DrugPertUp
2	irinotecan DB00762 rat GSE11722 sample 2767	24/311	2.00676123722297e-26	9.09062840462005e-24	22.3682371033133	KLF10;PPP1R15A;CSRNP1;ERRFI1;EGR1;EGR2;CITED2;DUSP1;FOS;KLF4;KLF2;PER1;NR4A1;ZFP36;ARC;DDIT4;PDK4;FOSB;PIM3;SGK1;PHLDA1;JUNB;ATF3;SLC25A25	DrugPertUp
3	soman 7305 rat GSE13428 sample 2636	25/399	2.76528323658327e-25	8.35115537448148e-23	18.1613453924667	PPP1R15A;CSRNP1;ERRFI1;CITED2;NEDD9;PLAT;ZFP36;PDK4;PHLDA1;JUNB;SLC25A25;EGR1;EGR2;DUSP1;FOS;KLF4;FOSL2;ARL4D;PER1;NR4A1;ARC;DDIT4;FOSB;SGK1;ATF3	DrugPertUp
4	torcetrapib 159325 human GSE15918 sample 3172	25/413	6.52541550963014e-25	1.47800661293123e-22	17.5457065656034	PPP1R15A;CSRNP1;ERRFI1;CITED2;ZFP36;PDK4;PIM3;JUNB;CCDC184;SLC25A25;EGR1;EGR2;DUSP1;FOS;KLF4;KLF2;FOSL2;NPAS4;NR4A1;ARC;ERF;FOSB;SGK1;RBM24;ATF3	DrugPertUp
5	soman 7305 rat GSE13428 sample 2638	25/441	3.32225415931053e-24	6.01992453667068e-22	16.431693450327	PPP1R15A;CSRNP1;ERRFI1;CITED2;NEDD9;PLAT;ZFP36;PDK4;PHLDA1;JUNB;SLC25A25;EGR1;EGR2;DUSP1;SPRY4;FOS;KLF4;FOSL2;ARL4D;PER1;NR4A1;ARC;FOSB;SGK1;ATF3	DrugPertUp
6	Retinoic acid 444795 human GSE54464 sample 3139	23/385	9.68016645534709e-23	1.46170513475741e-20	17.3160173160173	KLF10;PPP1R15A;CSRNP1;ERRFI1;EGR1;EGR2;CITED2;DUSP1;FOS;ARID3B;KLF4;KLF2;FOSL2;NR4A1;ZFP36;ARC;DDIT4;RNF39;FOSB;PHLDA1;JUNB;ATF3;SLC25A25	DrugPertUp
7	Phosgene 6371 mouse GSE2565 sample 3610	20/261	6.4355094761229e-22	8.32938797909621e-20	22.2111166638903	PPP1R15A;ERRFI1;EGR1;EGR2;CITED2;DUSP1;FOS;KLF4;KLF2;PER1;NR4A1;ZFP36;ARC;DDIT4;PIM3;SGK1;PHLDA1;JUNB;ATF3;SLC25A25	DrugPertUp
8	propofol DB00818 human GSE4386 sample 2804	21/323	1.64110193377598e-21	1.8585479400013e-19	18.8450666307713	KLF10;CSRNP1;ERRFI1;PPP1R15B;EGR1;EGR2;DUSP1;FOS;KLF4;APOLD1;NR4A1;ZFP36;BCL6;PDK4;PHF13;FOSB;SGK1;PHLDA1;JUNB;IER5;ATF3	DrugPertUp
9	sevoflurane DB01236 human GSE4386 sample 2816	20/390	1.87772985296828e-18	1.89024805198807e-16	14.8643626904496	KLF10;CSRNP1;ERRFI1;PPP1R15B;EGR1;EGR2;DUSP1;FOS;KLF4;APOLD1;ZFP36;PDK4;PHF13;FOSB;PIM3;SGK1;JUNB;IER5;ATF3;SLC25A25	DrugPertUp
10	resveratrol DB02709 human GSE25412 sample 3501	16/194	4.00341467809392e-18	3.62709369835309e-16	23.9055729867025	PPP1R15A;ERRFI1;EGR1;CITED2;DUSP1;NEDD9;FOS;KLF4;PER1;NR4A1;ZFP36;FOSB;PHLDA1;JUNB;IER5;ATF3	DrugPertUp
11	soman 7305 rat GSE13428 sample 2632	21/476	4.90700369498566e-18	4.04158667968819e-16	12.7877237851662	PPP1R15A;CSRNP1;ERRFI1;EGR1;EGR2;CITED2;DUSP1;NEDD9;PLAT;FOS;KLF4;FOSL2;ARL4D;NR4A1;ZFP36;ARC;FOSB;PHLDA1;JUNB;ATF3;SLC25A25	DrugPertUp
12	Phosgene 6371 mouse GSE2565 sample 3611	17/243	5.30460849639351e-18	4.0049794147771e-16	20.2779268801813	PPP1R15A;ERRFI1;EGR1;DUSP1;FOS;KLF4;KLF2;NR4A1;ZFP36;ARC;DDIT4;PIM3;SGK1;PHLDA1;JUNB;ATF3;SLC25A25	DrugPertUp
13	soman 7305 rat GSE13428 sample 2635	21/483	6.60243363621078e-18	4.60138836492843e-16	12.6023944549464	PPP1R15A;CSRNP1;ERRFI1;EGR1;EGR2;CITED2;DUSP1;NEDD9;PLAT;FOS;KLF4;FOSL2;ARL4D;NR4A1;ZFP36;ARC;FOSB;SGK1;PHLDA1;JUNB;ATF3	DrugPertUp
14	estradiol 5757 mouse GSE2195 sample 3619	17/271	3.35654420369189e-17	2.17216360610346e-15	18.1827905235574	KLF10;PPP1R15A;ERRFI1;SS18;CEBPA;EGR1;DUSP1;KLHL21;FOS;KLF4;NR4A1;ZFP36;DDIT4;PDK4;PIM3;SGK1;ATF3	DrugPertUp
15	irinotecan DB00762 rat GSE11722 sample 2769	16/224	4.04274774379498e-17	2.44181963725217e-15	20.703933747412	KLF10;PPP1R15A;CSRNP1;ERRFI1;EGR1;DUSP1;NEDD9;FOS;KLF4;PER1;NR4A1;ZFP36;DDIT4;PIM3;SGK1;JUNB	DrugPertUp
16	irinotecan DB00762 rat GSE11722 sample 2768	18/379	4.7414993713735e-16	2.68487401904025e-14	13.7662039692555	KLF10;PPP1R15A;ERRFI1;EGR1;DUSP1;CLEC14A;KLF2;ARL4D;PER1;NR4A1;ZFP36;BCL6;DDIT4;PDK4;PIM3;SGK1;YPEL5;IP6K2	DrugPertUp
17	estradiol 5757 mouse GSE2195 sample 3620	18/380	4.96505919527369e-16	2.64608448877527e-14	13.7299771167048	PPP1R15A;ERRFI1;SS18;CEBPA;PPP1R15B;EGR1;DUSP1;FOS;KLF4;NR4A1;ZFP36;PDK4;PIM3;SGK1;PHLDA1;JUNB;ATF3;SLC25A25	DrugPertUp
18	Bisphenol A 6623 mouse GSE4650 sample 3573	14/185	2.0246725139837e-15	1.0190851653718e-13	21.9349784567176	KLF10;PPP1R15A;ERRFI1;ZCCHC7;EGR1;CITED2;FOS;KLF4;NR4A1;ZFP36;DDIT4;PHLDA1;JUNB;ATF3	DrugPertUp
19	methamphetamine 10836 mouse GSE30305 sample 2619	15/244	4.04497158159427e-15	1.92881276469706e-13	17.8189593727726	CSRNP1;EGR1;EGR2;DUSP1;FOS;KLF2;FOSL2;PER1;ARC;BCL6;ERF;FOSB;SGK1;JUNB;SLC25A25	DrugPertUp
20	Y15 23627197 human GSE43452 sample 2553	17/365	4.79738591636077e-15	2.17321582011143e-13	13.5000992654358	PPP1R15A;CSRNP1;EGR1;CITED2;DUSP1;KLHL21;FOS;KLF4;ZFP36;ARC;DDIT4;FOSB;SGK1;PHLDA1;JUNB;IER5;ATF3	DrugPertUp
21	Bisphenol A 6623 mouse GSE4650 sample 3574	14/202	6.92854572347978e-15	2.98917258355842e-13	20.088965418281	KLF10;PPP1R15A;ERRFI1;ZCCHC7;EGR1;CITED2;FOS;FOSL2;ZFP36;DDIT4;PIM3;PHLDA1;JUNB;ATF3	DrugPertUp
22	Caerulein 16132921 mouse GSE3644 sample 3585	17/412	3.49410635083383e-14	1.43893652447975e-12	11.9600393977768	KLF10;PPP1R15A;ERRFI1;CEBPA;PPP1R15B;EGR1;DUSP1;FOS;KLF4;ZFP36;ARC;DDIT4;PIM3;PHLDA1;JUNB;IER5;ATF3	DrugPertUp
23	morphine DB00295 mouse GSE15774 sample 2787	14/240	7.55562197268053e-14	2.97625804662981e-12	16.9082125603865	CSRNP1;ERRFI1;DUSP1;KLHL21;NEDD9;FOS;KLF2;ZFP36;ARC;DDIT4;PDK4;PIM3;SGK1;JUNB	DrugPertUp
24	5-aminosalicylic acid 4075 human GSE38713 sample 3195	14/269	3.61084185142763e-13	1.36309279891393e-11	15.085394105921	PPP1R15A;CSRNP1;ERRFI1;EGR1;EGR2;DUSP1;PLAT;FOS;APOLD1;ZFP36;FOSB;SGK1;PHLDA1;JUNB	DrugPertUp
25	formaldehyde 712 rat GSE7002 sample 3541	15/367	1.56304987581951e-12	5.66449274996991e-11	11.846937566639	CSRNP1;ERRFI1;EGR1;EGR2;CLEC14A;PER1;NR4A1;ZFP36;BCL6;DDIT4;FOSB;PIM3;SGK1;PHLDA1;ATF3	DrugPertUp
26	methamphetamine 10836 mouse GSE30305 sample 2612	13/253	3.21457995198488e-12	1.12015747557627e-10	14.8937389013003	EGR2;DUSP1;KLHL21;FOS;KCNAB3;KLF2;NPAS4;ARL4D;PER1;ARC;BCL6;SGK1;JUNB	DrugPertUp
27	Phosgene 6371 mouse GSE2565 sample 3613	14/341	8.92107386904882e-12	2.99351589828083e-10	11.9002082536444	PPP1R15A;ERRFI1;EGR1;DUSP1;FOS;KLF2;NR4A1;ZFP36;DDIT4;PDK4;SGK1;PHLDA1;JUNB;ATF3	DrugPertUp
28	SODIUM ARSENITE 443495 mouse GSE11056 sample 3361	13/280	1.15386427172224e-11	3.73357510778696e-10	13.4575569358178	PPP1R15A;CSRNP1;EGR1;EGR2;DUSP1;FOS;APOLD1;FOSL2;NR4A1;ZFP36;FOSB;JUNB;ATF3	DrugPertUp
29	carboplatin (30 h) 10339178 human GSE13525 sample 3031	15/423	1.18419747782936e-11	3.69959625832208e-10	10.2785486689279	KLF10;PPP1R15A;CSRNP1;ERRFI1;EGR1;CITED2;DUSP1;KLHL21;KLF4;FOSL2;ARC;PIM3;PHLDA1;JUNB;ATF3	DrugPertUp
30	NSC319726 5351307 human GSE35972 sample 2479	13/309	3.9550069497326e-11	1.19441209881924e-09	12.1945499742038	KLF10;PPP1R15A;ERRFI1;FOS;KLF4;FOSL2;PER1;ARC;BCL6;DDIT4;FOSB;YPEL5;ATF3	DrugPertUp
31	resveratrol DB02709 human GSE25412 sample 3500	12/250	5.24305052932469e-11	1.5323237998607e-09	13.9130434782609	PPP1R15A;EGR1;NR4A1;ZFP36;CITED2;DUSP1;DDIT4;NEDD9;FOS;KLF4;PHLDA1;ATF3	DrugPertUp
32	Y15 23627197 human GSE43452 sample 2554	14/390	5.32486331566003e-11	1.50760192624625e-09	10.4050538833148	PPP1R15A;CSRNP1;EGR1;EGR2;DUSP1;KLHL21;FOS;KLF4;ZFP36;ARC;BCL6;FOSB;SGK1;ATF3	DrugPertUp
33	Interferon beta-1a DB00060 human GSE26104 sample 3187	14/394	6.09366709148864e-11	1.67298860148143e-09	10.2994188185095	KLF10;PPP1R15A;CSRNP1;EGR1;EGR2;DUSP1;FOS;ZFP36;PDK4;TNFSF10;FOSB;JUNB;RIN2;ATF3	DrugPertUp
34	formaldehyde 712 rat GSE7002 sample 3552	14/414	1.1701901962168e-10	3.11821269933064e-09	9.80186235384723	PPP1R15A;CSRNP1;ERRFI1;EGR1;EGR2;CITED2;FOSL2;ARL4D;ZFP36;PDK4;FOSB;PHLDA1;JUNB;ATF3	DrugPertUp
35	Interferon beta-1a DB00060 human GSE26104 sample 3186	14/419	1.37009531948435e-10	3.54658959843664e-09	9.68489502265574	KLF10;PPP1R15A;CSRNP1;EGR1;EGR2;DUSP1;FOS;KLF4;ZFP36;TNFSF10;PIM3;IER5;RIN2;ATF3	DrugPertUp
36	Carboplatin DB00958 human GSE13525 sample 3089	13/357	2.3585092102485e-10	5.93558151245874e-09	10.5549466163277	KLF10;PPP1R15A;CSRNP1;ERRFI1;EGR1;DUSP1;KLHL21;KLF4;FOSL2;PHLDA1;JUNB;ATF3;SLC25A25	DrugPertUp
37	palmitic acid 985 mouse GSE6766 sample 3553	12/286	2.47767601870489e-10	6.06695803499089e-09	12.1617512921861	KLF10;PPP1R15A;ERRFI1;EGR1;ZFP36;EGR2;DUSP1;PIM3;FOS;PHLDA1;JUNB;ATF3	DrugPertUp
38	diclofenac DB00586 human GSE54255 sample 3053	13/360	2.61373392171308e-10	6.23169192913698e-09	10.4669887278583	PPP1R15A;EGR1;DUSP1;KLHL21;NEDD9;FOS;PER1;DDIT4;PDK4;FOSB;RBM24;ATF3;SLC25A25	DrugPertUp
39	Bisphenol A 6623 mouse GSE4650 sample 3575	11/225	2.94209941472345e-10	6.83472325574218e-09	14.170692431562	KLF10;PPP1R15A;ERRFI1;ZCCHC7;EGR1;CITED2;DDIT4;PIM3;FOS;PHLDA1;ATF3	DrugPertUp
40	heroin 5462328 mouse GSE30305 sample 2622	11/233	4.26600447280851e-10	9.66250013091127e-09	13.6841450519376	NPAS4;PER1;ARC;EGR2;DUSP1;FOS;ARID3B;PHLDA1;JUNB;SLC25A25;KLF2	DrugPertUp
41	formaldehyde 712 rat GSE7002 sample 3551	12/354	2.79824247232481e-09	6.18343336567385e-08	9.8255956767379	KLF10;PPP1R15A;CSRNP1;EGR1;EGR2;CITED2;PDK4;RNF39;FOSB;PLAT;ATF3;SLC25A25	DrugPertUp
42	dexamethasone DB01234 mouse GSE484 sample 2711	12/358	3.17499003389259e-09	6.84890707311116e-08	9.71581248481904	ERRFI1;CEBPA;PER1;DUSP1;DDIT4;PDK4;PLAT;PIM3;FOS;SGK1;KLF4;RIN2	DrugPertUp
43	heroin 5462328 mouse GSE30305 sample 2613	9/157	3.40711485092484e-09	7.17871175566954e-08	16.6158958737192	CSRNP1;ARC;BCL6;DUSP1;GNG4;FOS;KCNAB3;SGK1;JUNB	DrugPertUp
44	imatinib DB00619 mouse GSE51698 sample 2522	11/288	3.96762046182225e-09	8.16969122366128e-08	11.0708534621578	CEBPA;EGR1;NR4A1;ZFP36;DUSP1;FOSB;FOS;JUNB;IER5;ATF3;KLF2	DrugPertUp
45	cisplatin DB00515 human GSE47856 sample 3152	10/221	4.26111101302948e-09	8.57903683956603e-08	13.115614138632	KLF10;PPP1R15A;ERRFI1;ARL4D;EGR1;ZFP36;DUSP1;FOS;SGK1;JUNB	DrugPertUp
46	Phosgene 6371 mouse GSE2565 sample 3612	11/299	5.86011978875167e-09	1.15418881056718e-07	10.6635645388008	PPP1R15A;ERRFI1;EGR1;ZFP36;DUSP1;DDIT4;PDK4;PIM3;FOS;PHLDA1;ATF3	DrugPertUp
47	aminolevulinic acid DB00855 human GSE8920 sample 2575	11/304	6.96068044129785e-09	1.34178222974805e-07	10.4881769641495	PPP1R15A;CEBPA;EGR1;NR4A1;ARC;DUSP1;DDIT4;ME3;FOS;IER5;ATF3	DrugPertUp
48	carboplatin (36 h) 10339178 human GSE13525 sample 3032	12/392	8.75661078770715e-09	1.65281028617972e-07	8.87311446317658	KLF10;PPP1R15A;CSRNP1;EGR1;KLHL21;PIM3;KLF4;PHLDA1;JUNB;ATF3;SLC25A25;FOSL2	DrugPertUp
49	thapsigargin 446378 human GSE19519 sample 3236	12/399	1.06606441571218e-08	1.97113134823517e-07	8.717445788384	PPP1R15A;CEBPA;NR4A1;EGR2;DDIT4;FOSB;FOS;KLF4;YPEL5;PHLDA1;ATF3;FOSL2	DrugPertUp
50	carboplatin (24 h) 10339178 human GSE13525 sample 3030	11/317	1.07359071483481e-08	1.94534637528068e-07	10.0580624514241	KLF10;PPP1R15A;DUSP1;KLHL21;SGK1;KLF4;PHLDA1;JUNB;ATF3;SLC25A25;FOSL2	DrugPertUp
51	adenosine triphosphate 5957 human GSE30903 sample 3220	10/246	1.1881791877226e-08	2.11076538054249e-07	11.7827265229174	KLF10;CSRNP1;EGR1;ZFP36;DUSP1;DDIT4;FOS;JUNB;IER5;FOSL2	DrugPertUp
52	gamma-Tocotrienol 5282349 human GSE21946 sample 3242	12/405	1.25807760593623e-08	2.19195829034274e-07	8.58829844337091	PPP1R15A;EGR1;ZFP36;EGR2;CITED2;DUSP1;DDIT4;FOS;KLF4;PHLDA1;JUNB;ATF3	DrugPertUp
53	CONCANAVALIN A 596316 mouse GSE17184 sample 3365	11/334	1.83863546635385e-08	3.14302591040865e-07	9.5461251410223	CSRNP1;ERRFI1;EGR1;ZFP36;DUSP1;PIM3;FOS;SGK1;PHLDA1;JUNB;SLC25A25	DrugPertUp
54	phorbol 12-myristate 13-acetate (PMA) 27924 human GSE45417 sample 3246	11/349	2.88406541926722e-08	4.83882087010388e-07	9.13583322951705	PPP1R15A;ZFP36;EGR2;BCL6;CD180;DDIT4;FOS;SGK1;PHLDA1;RIN2;ATF3	DrugPertUp
55	morphine 5288826 mouse GSE7762 sample 3492	10/272	3.07969143484182e-08	5.07309170903034e-07	10.6564364876385	AMER2;EGR1;PER1;NR4A1;ARC;DUSP1;FOS;SGK1;JUNB;HES5	DrugPertUp
56	doxorubicin DB00997 human GSE58074 sample 3179	11/373	5.67811373916446e-08	9.1863768708625e-07	8.54800481796635	CEBPA;ARC;BCL6;CITED2;DUSP1;TNFSF10;RNF39;FOSB;PLAT;FOS;YPEL5	DrugPertUp
57	1,2,4-BENZENETRIOL 10787 human GSE7664 sample 3535	11/374	5.83447292999016e-08	9.27374118345804e-07	8.52514919011083	KLF10;PPP1R15A;EGR1;EGR2;CD180;PDK4;FOSB;SGK1;PHLDA1;IER5;ATF3	DrugPertUp
58	cisplatin DB00515 mouse GSE6206 sample 2692	10/293	6.19607939595108e-08	9.678703332296e-07	9.8926645892071	ERRFI1;EGR1;NR4A1;CITED2;DUSP1;DDIT4;FOS;SGK1;PHLDA1;JUNB	DrugPertUp
59	lysophosphatidic acid 3988 human GSE26309 sample 3225	10/304	8.74437040830928e-08	1.34277959151326e-06	9.534706331045	KLF10;PPP1R15A;CITED2;DUSP1;KLHL21;NEDD9;PLAT;ARID3B;KLF4;PHLDA1	DrugPertUp
60	NVP-TNKS656 (tankyrase inhibitor) 71227201 human GSE55624 sample 3247	10/307	9.58286741254086e-08	1.44701297929367e-06	9.44153330500873	KLF10;ERRFI1;PPP1R15B;EGR1;SPRY4;KLHL21;PLAT;PIM3;SGK1;PHLDA1	DrugPertUp
61	Retinoic acid 444795 human GSE54464 sample 3140	11/396	1.03988224008289e-07	1.54448083527066e-06	8.05152979066023	CSRNP1;ERRFI1;ZFP36;EGR2;DUSP1;RNF39;FOSB;PLAT;ARID3B;PHLDA1;FOSL2	DrugPertUp
62	methylprednisolone 6741 rat GSE490 sample 3663	9/237	1.20903147454069e-07	1.76674599344172e-06	11.0071546505228	ERRFI1;NR4A1;ZFP36;DUSP1;PDK4;PLAT;PIM3;SGK1;JUNB	DrugPertUp
63	CasIIgly 144221079 human GSE41827 sample 3130	8/174	1.48635305010325e-07	2.13751724348181e-06	13.3266699983342	KLF10;PPP1R15A;CSRNP1;ERRFI1;DDIT4;YPEL5;IER5;ATF3	DrugPertUp
64	methylprednisolone 6741 rat GSE490 sample 3664	9/246	1.65950839634487e-07	2.3492415735757e-06	10.6044538706257	PPP1R15A;ERRFI1;NR4A1;ZFP36;DUSP1;PDK4;PIM3;SGK1;JUNB	DrugPertUp
65	Bisphenol A 6623 human GSE17624 sample 2655	9/254	2.1761171490173e-07	3.03317251847642e-06	10.2704553235193	KLF10;ERRFI1;EGR1;ZFP36;DUSP1;DDIT4;FOS;PHLDA1;ATF3	DrugPertUp
66	mycophenolic acid DB01024 human GSE14630 sample 3302	10/339	2.40243283459667e-07	3.29788507294633e-06	8.55029712282502	EGR1;ZFP36;BCL6;DUSP1;TNFSF10;FOSB;FOS;SGK1;KLF4;YPEL5	DrugPertUp
67	ethanol DB00898 rat GSE3311 sample 2737	9/267	3.31522452827781e-07	4.48297525764134e-06	9.77039570102589	ERRFI1;EGR1;ZFP36;DDIT4;PDK4;PIM3;FOS;ATF3;IP6K2	DrugPertUp
68	HYPOCHLOROUS ACID 24341 mouse GSE15457 sample 3385	9/267	3.31522452827781e-07	4.41704915091132e-06	9.77039570102589	PPP1R15A;CSRNP1;ERRFI1;ARC;DUSP1;FOSB;SGK1;KLF4;PHLDA1	DrugPertUp
69	Phosgene 6371 mouse GSE2565 sample 3614	10/364	4.61655822241443e-07	6.06174166595287e-06	7.96305144131231	ERRFI1;EGR1;ZFP36;DUSP1;DDIT4;PDK4;FOS;PHLDA1;JUNB;KLF2	DrugPertUp
70	bortezomib DB00188 human GSE30931 sample 2686	10/364	4.61655822241443e-07	5.97514535643925e-06	7.96305144131231	PPP1R15A;ERRFI1;ZCCHC7;DUSP1;DDIT4;UBFD1;FOS;CCDC117;IER5;CDC40	DrugPertUp
71	cisplatin DB00515 mouse GSE6206 sample 3412	9/279	4.79476227081539e-07	6.11838678501231e-06	9.35016362786349	PPP1R15A;EGR1;NR4A1;DUSP1;DDIT4;FOS;KLF4;PHLDA1;JUNB	DrugPertUp
72	NICKEL 935 human GSE6907 sample 3531	9/288	6.2521751897028e-07	7.86732044704269e-06	9.05797101449275	KLF10;PPP1R15A;EGR1;ZFP36;DUSP1;FOS;PHLDA1;ATF3;IP6K2	DrugPertUp
73	alfacalcidol 5282181 human GSE15947 sample 3362	10/381	6.99847120366386e-07	8.68577385002665e-06	7.6077446840884	CSRNP1;ARL4D;ZFP36;DUSP1;DDIT4;RNF39;PLAT;FOS;KLF4;JUNB	DrugPertUp
74	estradiol DB00783 rat GSE5315 sample 2537	10/385	7.69482141591995e-07	9.42095703084254e-06	7.52870318087709	EGR1;NR4A1;ZFP36;ARC;CITED2;DUSP1;PLAT;FOS;SGK1;JUNB	DrugPertUp
75	methylprednisolone 6741 rat GSE490 sample 3668	9/298	8.30814347138066e-07	1.00362373134278e-05	8.75401225561716	ERRFI1;NR4A1;ZFP36;PDK4;PIM3;SGK1;KLF4;JUNB;ATF3	DrugPertUp
76	DETA NONOate 24890998 mouse GSE22087 sample 3211	12/600	8.81112670055418e-07	1.05037905140817e-05	5.79710144927536	NPAS4;PPP1R15A;EGR1;NR4A1;ARC;EGR2;PDK4;FOSB;FOS;KLF4;JUNB;ATF3	DrugPertUp
77	DETA NONOate 24890998 mouse GSE22087 sample 3210	12/600	8.81112670055418e-07	1.03673776502625e-05	5.79710144927536	NPAS4;ARL4D;EGR1;NR4A1;ARC;EGR2;FOSB;FOS;KLF4;JUNB;ATF3;FOSL2	DrugPertUp
78	acetaminophen DB00316 mouse GSE37874 sample 2482	9/301	9.02919630012725e-07	1.04877587793786e-05	8.66676296403293	KLF10;ZFP36;BCL6;DUSP1;PIM3;FOS;SGK1;SLC25A25;KLF2	DrugPertUp
79	heroin 5462328 mouse GSE30305 sample 2615	10/393	9.27166947385155e-07	1.06330791687462e-05	7.37544713648265	ARL4D;PER1;ARC;EGR2;DDIT4;PIM3;SGK1;JUNB;KLF2;IP6K2	DrugPertUp
80	dexamethasone DB01234 human GSE34313 sample 2714	9/303	9.53945658158097e-07	1.08034345786404e-05	8.6095566078347	ERRFI1;PER1;ZFP36;CITED2;DUSP1;PDK4;FOS;APCDD1;KLF4	DrugPertUp
81	Insulin 3989 human GSE22309 sample 3368	10/397	1.01611191954034e-06	1.13653999889327e-05	7.30113532654328	KLF10;EGR1;NR4A1;ZFP36;DUSP1;TNFSF10;ERF;FOS;JUNB;ATF3	DrugPertUp
82	soman 7305 rat GSE13428 sample 2633	11/500	1.05225494751057e-06	1.16261339322509e-05	6.3768115942029	PPP1R15A;CSRNP1;ZFP36;DUSP1;PDK4;FOSB;FOS;KLF4;JUNB;RIN2;ATF3	DrugPertUp
83	methylprednisolone 6741 rat GSE490 sample 3666	9/307	1.06353076709427e-06	1.16091430721374e-05	8.49737997450786	ERRFI1;NR4A1;ZFP36;ARC;DUSP1;PDK4;PIM3;SGK1;KLF4	DrugPertUp
84	Insulin 3989 human GSE22309 sample 3370	9/308	1.09257045925822e-06	1.17841528105708e-05	8.46979107848673	KLF10;EGR1;NR4A1;ZFP36;EGR2;DUSP1;FOS;SGK1;JUNB	DrugPertUp
85	torcetrapib 159325 human GSE15918 sample 3035	10/413	1.45094225212361e-06	1.54653374167528e-05	7.01828262624136	CSRNP1;NR4A1;DUSP1;PDK4;FOSB;FOS;KLF4;JUNB;ATF3;FOSL2	DrugPertUp
86	aldosterone 5839 mouse GSE434 sample 3655	9/324	1.65984058586014e-06	1.74862275673173e-05	8.05152979066023	ERRFI1;PER1;CITED2;DUSP1;DDIT4;PIM3;SGK1;JUNB;SLC25A25	DrugPertUp
87	methylprednisolone 6741 rat GSE490 sample 3667	8/252	2.44879079786629e-06	2.55012007226075e-05	9.20174833218312	PPP1R15A;ERRFI1;NR4A1;ZFP36;PDK4;PIM3;SGK1;JUNB	DrugPertUp
88	cisplatin DB00515 human GSE47856 sample 3149	8/254	2.59681566239129e-06	2.6735397615074e-05	9.12929362090608	EGR1;DDIT4;PLAT;FOS;KLF4;JUNB;ATF3;FOSL2	DrugPertUp
89	heroin 5462328 mouse GSE30305 sample 2620	9/347	2.91223610727337e-06	2.96459091369626e-05	7.51785490540033	CSRNP1;SCRT2;PER1;ARC;FOSB;KCNAB3;SGK1;JUNB;IP6K2	DrugPertUp
90	PBDE 85 177368 human GSE8588 sample 3051	9/350	3.12409272190461e-06	3.14492000671731e-05	7.45341614906832	PPP1R15A;CSRNP1;PPP1R15B;EGR1;NR4A1;PDK4;PIM3;YPEL5;SLC25A25	DrugPertUp
91	Rosiglitazone 77999 mouse GSE7193 sample 3091	8/263	3.36086799550795e-06	3.34609494937385e-05	8.81688433349865	ARL4D;EGR1;NR4A1;ZFP36;BCL6;FOS;JUNB;CACNG5	DrugPertUp
92	lysophosphatidic acid 3988 human GSE26309 sample 3223	9/354	3.42712934821903e-06	3.37497737987656e-05	7.36919675755343	PPP1R15A;CITED2;DUSP1;KLHL21;NEDD9;PLAT;ARID3B;KLF4;PHLDA1	DrugPertUp
93	dexamethasone DB01234 mouse GSE7683 sample 2712	8/268	3.86236695617443e-06	3.76269297020864e-05	8.65239022279905	PER1;DUSP1;DDIT4;PDK4;NEDD9;PIM3;SGK1;KLF4	DrugPertUp
94	ciprofloxacin 2764 human GSE9166 sample 2624	8/268	3.86236695617443e-06	3.7226643215894e-05	8.65239022279905	KLF10;PPP1R15A;PER1;DUSP1;NEDD9;KLF4;IER5;ATF3	DrugPertUp
95	adenosine triphosphate 5957 human GSE30903 sample 3221	8/271	4.19271677486159e-06	3.99852778739432e-05	8.55660730520349	KLF10;EGR1;ZFP36;DUSP1;DDIT4;FOS;IER5;FOSL2	DrugPertUp
96	Lipopolysaccharide 11970143 human GSE5504 sample 3483	10/468	4.42078027843038e-06	4.17211138776867e-05	6.19348445435402	PPP1R15A;CSRNP1;ERRFI1;PPP1R15B;ZFP36;PLAT;PIM3;CCDC117;KLF4;FOSL2	DrugPertUp
97	Hydrogen Peroxide 784 mouse GSE3078 sample 3599	7/199	5.56252212780233e-06	5.19551035854527e-05	10.1959070715898	PPP1R15A;NR4A1;DUSP1;FOSB;FOS;PHLDA1;ATF3	DrugPertUp
98	methylprednisolone 6741 rat GSE490 sample 3659	8/284	5.9158048476619e-06	5.46910121630784e-05	8.16493161869769	ERRFI1;ZFP36;ARC;CITED2;PIM3;CCDC117;SGK1;JUNB	DrugPertUp
99	HYPOCHLOROUS ACID 24341 human GSE11630 sample 3201	9/379	5.95780646719743e-06	5.45229561543522e-05	6.88310198462774	KLF10;PPP1R15A;ZFP36;DUSP1;KLHL21;KLF4;YPEL5;JUNB;ATF3	DrugPertUp
100	Cadmium dichloride 24947 rat GSE31503 sample 3282	9/396	8.47820416473808e-06	7.6812529732527e-05	6.58761528326746	KLF10;PPP1R15A;CSRNP1;EGR1;DUSP1;PLAT;CEP97;YPEL5;ATF3	DrugPertUp
101	VANADIUM PENTOXIDE 14814 human GSE5339 sample 3558	5/81	8.82050444858975e-06	7.91225448556665e-05	17.8922884236894	PPP1R15A;EGR1;DUSP1;FOS;JUNB	DrugPertUp
102	ribavirin DB00811 human GSE23031 sample 2481	8/304	9.72029857242041e-06	8.63391226138519e-05	7.627765064836	KLF10;PPP1R15A;EGR1;FOS;KLF4;YPEL5;JUNB;RBM24	DrugPertUp
103	morphine 5288826 mouse GSE7762 sample 3487	8/304	9.72029857242041e-06	8.55008787049795e-05	7.627765064836	ERRFI1;NR4A1;ARC;DDIT4;PDK4;PLAT;SGK1;RIN2	DrugPertUp
104	4-Hydroxynonenal 5283344 human GSE2397 sample 3082	7/218	1.00963479529796e-05	8.79547235134568e-05	9.30727296902008	PPP1R15A;EGR1;DDIT4;FOSB;FOS;CCDC117;IER5	DrugPertUp
105	ethanol 702 rat GSE55243 sample 3107	8/306	1.01944502929592e-05	8.79635425278198e-05	7.57791039120962	EGR1;NR4A1;ZFP36;EGR2;CITED2;FOS;KLF4;ATF3	DrugPertUp
106	Mehp 20393 rat GSE4514 sample 3580	8/306	1.01944502929592e-05	8.71336977869913e-05	7.57791039120962	PPP1R15A;EGR1;NR4A1;ZFP36;DUSP1;FOS;JUNB;RIN2	DrugPertUp
107	quercetin 5280343 human GSE13899 sample 3182	8/307	1.04387577260819e-05	8.83879859797215e-05	7.55322664400699	DUSP1;TNFSF10;FOSB;PIM3;FOS;SGK1;KLF4;KLF2	DrugPertUp
108	lysophosphatidic acid 3988 human GSE26309 sample 3224	8/308	1.06879913124116e-05	8.96603715652308e-05	7.52870318087709	PPP1R15A;CITED2;RNF39;KLHL21;PLAT;ARID3B;KLF4;PHLDA1	DrugPertUp
109	estradiol DB00783 human GSE26834 sample 2733	8/310	1.1201558030624e-05	9.31065282178474e-05	7.48013090229079	ARC;EGR2;TNFSF10;PLAT;FOS;SGK1;KLF4;PHLDA1	DrugPertUp
110	VANADIUM PENTOXIDE 14814 human GSE5339 sample 3555	9/412	1.16351301797614e-05	9.58311631169438e-05	6.33178556352892	KLF10;EGR1;DUSP1;SPRY4;NEDD9;JUNB;RIN2;APOLD1;FOSL2	DrugPertUp
111	formaldehyde 712 rat GSE7002 sample 3539	7/224	1.20440139984082e-05	9.83051953383589e-05	9.05797101449275	ERRFI1;PER1;BCL6;DDIT4;FOSB;PIM3;SGK1	DrugPertUp
112	PBDE 47 CID 95170 rat GSE19868 sample 3392	8/315	1.25774040571954e-05	0.00010174221496267	7.36139866574649	EGR1;ZFP36;DUSP1;PDK4;NEDD9;SGK1;JUNB;SLC25A25	DrugPertUp
113	corticosterone 5753 rat GSE37618 sample 3094	8/319	1.37782768096467e-05	0.000110470077783539	7.26909272636409	KLF10;SS18;EGR1;NR4A1;ARC;EGR2;DUSP1;JUNB	DrugPertUp
114	cycloheximide 6197 human GSE8597 sample 3059	8/320	1.40931486060476e-05	0.000112003444184905	7.2463768115942	KLF10;BCL6;FOS;KLF4;PHLDA1;IER5;RBM24;APOLD1	DrugPertUp
115	LMP-420 497668 human GSE20211 sample 3222	8/322	1.47411177684376e-05	0.000116134371288734	7.20136825996939	KLF10;ZFP36;DUSP1;DDIT4;FOS;KLF4;JUNB;FOSL2	DrugPertUp
116	acetaminophen DB00316 mouse GSE37874 sample 3301	8/323	1.50744025624486e-05	0.000117736282082573	7.17907300219859	PER1;ZFP36;BCL6;DUSP1;PIM3;FOS;SGK1;SLC25A25	DrugPertUp
117	heroin 5462328 mouse GSE30305 sample 2666	6/154	1.5188746694018e-05	0.00011761542311778	11.2930547713156	NPAS4;FOSB;JUNB;HES5;SLC25A25;IP6K2	DrugPertUp
118	Rosiglitazone DB00412 mouse GSE11343 sample 3255	8/326	1.6112604819738e-05	0.000123712033615955	7.1130079132213	ERRFI1;EGR2;DUSP1;DDIT4;SGK1;KLF4;PHLDA1;RIN2	DrugPertUp
119	Hydrogen Peroxide 784 mouse GSE3078 sample 3598	7/235	1.64240056408962e-05	0.000125043269837411	8.63398088189948	PPP1R15A;NR4A1;DUSP1;DDIT4;PDK4;SGK1;ATF3	DrugPertUp
120	olanzapine 4585 rat GSE2547 sample 2511	9/438	1.89023824682383e-05	0.000142712987635199	5.95592614651578	KLF10;EGR1;EGR2;BCL6;RNF39;FOSB;SGK1;IER5;SLC25A25	DrugPertUp
121	carboplatin DB00958 human GSE49577 sample 3175	8/336	2.00190368900314e-05	0.000149894606796433	6.90131124913734	CSRNP1;NEDD9;FOSB;PLAT;SGK1;KLF4;PHLDA1;IER5	DrugPertUp
122	Streptozotocin effect on pancreas of offspring of protein-restricted dams 29327 mouse GSE38215 sample 3248	7/244	2.09207105321522e-05	0.000155361997886311	8.31551437396056	ERRFI1;PER1;DUSP1;DDIT4;PDK4;PIM3;SGK1	DrugPertUp
123	grepafloxacin 72474 human GSE9166 sample 2627	5/105	3.11847218020296e-05	0.000229702097175925	13.8026224982747	PPP1R15A;EGR1;FOS;YPEL5;ATF3	DrugPertUp
124	methylprednisolone 6741 rat GSE490 sample 3662	7/262	3.29869599287823e-05	0.000241017626576426	7.74421949330678	ERRFI1;NR4A1;ZFP36;PDK4;PIM3;SGK1;JUNB	DrugPertUp
125	azathioprine DB00993 human GSE38713 sample 3194	8/361	3.34017531986314e-05	0.00024209590718368	6.42338110723032	ERRFI1;EGR1;FOSB;PLAT;FOS;APCDD1;PHLDA1;APOLD1	DrugPertUp
126	dexamethasone DB01234 mouse GSE7683 sample 3524	8/370	3.97661747571025e-05	0.000285937732777261	6.26713670191931	PER1;DUSP1;DDIT4;NEDD9;PIM3;SGK1;KLF4;KLF2	DrugPertUp
127	ubiquinol 9962735 mouse GSE15129 sample 3453	7/271	4.0886568158306e-05	0.000291678982294687	7.48703139205305	DUSP1;GNG4;DDIT4;FOS;SGK1;YPEL5;APOLD1	DrugPertUp
128	methylprednisolone 6741 rat GSE490 sample 3665	7/274	4.38416122005031e-05	0.000310316411356686	7.4050565957897	ERRFI1;NR4A1;ZFP36;DUSP1;PDK4;PIM3;SGK1	DrugPertUp
129	ethanol DB00898 mouse GSE52644 sample 3475	7/279	4.91555276718678e-05	0.000345231845509397	7.27234948833827	ERRFI1;EGR1;ZFP36;DDIT4;PDK4;PIM3;PHLDA1	DrugPertUp
130	troglitazone DB00197 rat GSE21329 sample 2834	6/198	6.22959269636836e-05	0.000434154690993056	8.78348704435661	ERRFI1;EGR1;NR4A1;PDK4;FOS;SLC25A25	DrugPertUp
131	Mehp 20393 rat GSE4514 sample 3579	7/299	7.59766999298389e-05	0.000525457176614	6.78590470650962	PPP1R15A;ERRFI1;EGR1;ZFP36;DUSP1;FOS;RIN2	DrugPertUp
132	SODIUM ARSENITE 443495 mouse GSE11056 sample 3355	7/302	8.08725829230709e-05	0.000555080000971987	6.71849505710721	EGR1;ZFP36;DDIT4;PDK4;FOSB;ME3;FOS	DrugPertUp
133	formaldehyde 712 rat GSE7002 sample 3550	7/302	8.08725829230709e-05	0.000550906467130092	6.71849505710721	ERRFI1;PER1;RNF39;PIM3;SGK1;KLF4;PHLDA1	DrugPertUp
134	cocaine 446220 human GSE54839 sample 2472	7/306	8.77985840035447e-05	0.000593623261994116	6.63067159230842	PPP1R15A;CSRNP1;EGR1;ZFP36;BCL6;DDIT4;FOS	DrugPertUp
135	estradiol 5757 human GSE24592 sample 3344	7/310	9.52015292285458e-05	0.000638908040600463	6.54511453950444	BCL6;KLHL21;FOS;SGK1;KLF4;IER5;FOSL2	DrugPertUp
136	ANTIMONY 5354495 human GSE6907 sample 3532	5/134	9.98188228756336e-05	0.000664969511215618	10.8154877784988	PPP1R15A;EGR1;DUSP1;FOS;ATF3	DrugPertUp
137	formaldehyde 712 rat GSE7002 sample 3538	7/318	0.000111537721326089	0.000737614419864503	6.38045756995716	EGR1;NR4A1;EGR2;FOSB;JUNB;ATF3;FOSL2	DrugPertUp
138	doxorubicin DB00997 human GSE58074 sample 3180	7/326	0.000130088373813438	0.000854058454166483	6.22388192406864	EGR1;ZFP36;EGR2;BCL6;FOSB;FOS;YPEL5	DrugPertUp
139	estradiol 5757 mouse GSE2195 sample 3621	7/334	0.000151074132509125	0.000984699021965953	6.07480690792328	ERRFI1;EGR1;NR4A1;DUSP1;FOS;SGK1;KLF4	DrugPertUp
140	Lipopolysaccharide 11970143 human GSE3140 sample 3594	7/335	0.000153880090657916	0.000995824015257653	6.05667315595933	PPP1R15A;DUSP1;TNFSF10;PLAT;UBFD1;KLF4;FOSL2	DrugPertUp
141	morphine 5288826 mouse GSE7762 sample 3488	7/337	0.000159618977832815	0.00102563683628745	6.02072850814949	EGR1;PER1;NR4A1;ARC;FOS;SGK1;RIN2	DrugPertUp
142	vemurafenib DB08881 human GSE37441 sample 2560	6/236	0.000163252489780904	0.00104159687141901	7.36919675755343	BCL6;CITED2;DDIT4;KLF4;YPEL5;JUNB	DrugPertUp
143	Phosgene 6371 mouse GSE2565 sample 3615	7/342	0.000174729322618708	0.00110702633771014	5.93270616153911	ERRFI1;EGR1;DUSP1;DDIT4;KLF4;PHLDA1;KLF2	DrugPertUp
144	estradiol 5757 human GSE24592 sample 3346	7/343	0.000177886125700479	0.00111920020753218	5.91540964211772	BCL6;KLHL21;PLAT;FOS;SGK1;KLF4;FOSL2	DrugPertUp
145	NICKEL CHLORIDE 24385 rat GSE31503 sample 3279	6/242	0.00018704955967413	0.0011687372487225	7.18648939992814	ERRFI1;DUSP1;DDIT4;KLHL21;ATF3;FOSL2	DrugPertUp
146	CONCANAVALIN A 596316 mouse GSE17184 sample 3366	6/245	0.000199934081395407	0.00124068683386465	7.09849157054126	EGR1;ZFP36;PIM3;PHLDA1;JUNB;ATF3	DrugPertUp
147	heroin 5462328 mouse GSE30305 sample 2668	7/350	0.000201302167500023	0.00124067866500014	5.79710144927536	ARL4D;ARC;EGR2;DUSP1;FOS;JUNB;HES5	DrugPertUp
148	formaldehyde 712 rat GSE7002 sample 3536	7/351	0.000204841830344372	0.00125396417764865	5.78058549073042	ERRFI1;PER1;DDIT4;PDK4;CLEC14A;PIM3;SGK1	DrugPertUp
149	DETA NONOate 24890998 mouse GSE22087 sample 3212	9/600	0.000211202888472654	0.00128422695943775	4.34782608695652	NPAS4;EGR1;NR4A1;PDK4;FOSB;FOS;KLF4;JUNB;ATF3	DrugPertUp
150	SODIUM BUTYRATE 5222465 mouse GSE4410 sample 3583	6/255	0.000248024878544932	0.00149807026641139	6.82011935208866	ERRFI1;EGR1;NR4A1;DUSP1;PLAT;FOS	DrugPertUp
151	2,2',4,4',5,5'-Hexachlorobiphenyl (PCB-153) 37034 human GSE6878 sample 3348	7/364	0.00025562225950321	0.00153373355701926	5.57413600891862	KLF10;SS18;CEBPA;EGR1;KLHL21;FOS;SGK1	DrugPertUp
152	SODIUM BUTYRATE 5222465 mouse GSE4410 sample 3584	6/257	0.000258652113386136	0.00154170272847263	6.76704449331754	EGR1;NR4A1;DUSP1;PLAT;FOS;JUNB	DrugPertUp
153	arachidonic acid 444899 human GSE3737 sample 3119	7/367	0.000268672836668016	0.00159096464066159	5.52857086443154	KLF10;PPP1R15A;KLHL21;PLAT;SGK1;YPEL5;JUNB	DrugPertUp
154	adenosine triphosphate 5957 human GSE30903 sample 3218	7/367	0.000268672836668016	0.00158063370143651	5.52857086443154	KLF10;CSRNP1;CEBPA;ZFP36;DDIT4;PIM3;IER5	DrugPertUp
155	adenosine triphosphate 5957 human GSE30903 sample 3219	6/259	0.0002696348184158	0.00157605900312719	6.71478932348498	KLF10;PPP1R15B;DDIT4;PLAT;PHLDA1;IER5	DrugPertUp
156	NVP-TNKS656 27924 human GSE55624 sample 3249	6/260	0.000275262094823411	0.00159863755070519	6.68896321070234	KLF10;ERRFI1;EGR1;SGK1;PHLDA1;RIN2	DrugPertUp
157	cisplatin DB00515 human GSE47856 sample 3156	7/374	0.000301221066213501	0.0017382565986588	5.42509493916144	BCL6;PDK4;PLAT;SGK1;YPEL5;RIN2;RBM24	DrugPertUp
158	Bisphenol A 6623 human GSE17624 sample 2659	7/375	0.000306119204791254	0.00175534176924605	5.41062801932367	PPP1R15A;ERRFI1;PPP1R15B;DDIT4;PIM3;YPEL5;ATF3	DrugPertUp
159	curcumin 969516 human GSE10896 sample 3407	6/270	0.000336774715955362	0.0019189804569532	6.44122383252818	PPP1R15A;EGR1;EGR2;DUSP1;SGK1;ATF3	DrugPertUp
160	sangivamycin (NSC 65346) 14978 human GSE13477 sample 2504	6/270	0.000336774715955362	0.00190698682909724	6.44122383252818	KLF10;DDIT4;PIM3;JUNB;IER5;ATF3	DrugPertUp
161	ethinyl estradiol DB00977 mouse GSE280 sample 2739	7/384	0.000353153468186508	0.00198731082097501	5.28381642512077	ERRFI1;PPP1R15B;EGR1;ZFP36;PIM3;KLF4;KLF2	DrugPertUp
162	doxorubicin, EC50, 3 d 31703 human GSE6930 sample 3261	6/275	0.000371324430275068	0.00207666625820501	6.32411067193676	KLF10;FOS;SGK1;YPEL5;IER5;RIN2	DrugPertUp
163	methylprednisolone 6741 rat GSE490 sample 3661	6/277	0.000385897379132007	0.00214492653677054	6.27844922304191	ERRFI1;NR4A1;ZFP36;PDK4;SGK1;JUNB	DrugPertUp
164	methylprednisolone 6741 rat GSE490 sample 3660	6/278	0.000393349875607783	0.00217301821524787	6.25586487331874	ERRFI1;NR4A1;ZFP36;ARC;PDK4;SGK1	DrugPertUp
165	coenzyme Q10 5281915 mouse GSE15129 sample 3454	6/283	0.000432319932383103	0.00237382944690359	6.14533722538024	EGR1;NR4A1;DUSP1;PDK4;FOS;PHLDA1	DrugPertUp
166	dexamethasone DB01234 human GSE34313 sample 3169	6/286	0.000457111278905745	0.00249483625716027	6.08087564609304	ERRFI1;ARL4D;PER1;ZFP36;CITED2;PDK4	DrugPertUp
167	progesterone 5994 mouse GSE6440 sample 3686	6/286	0.000457111278905745	0.00247989711789584	6.08087564609304	ERRFI1;NR4A1;DUSP1;PIM3;FOS;SGK1	DrugPertUp
168	SODIUM ARSENITE 443495 mouse GSE11056 sample 3359	6/292	0.00051001931028552	0.00275046128046834	5.95592614651578	EGR1;NR4A1;EGR2;DUSP1;FOSB;JUNB	DrugPertUp
169	Methylphenidate DB00422 mouse GSE33619 sample 2499	6/294	0.000528677285713639	0.00283421077429915	5.91540964211772	KLF10;EGR1;NR4A1;CITED2;FOS;KLF2	DrugPertUp
170	angiotensin II 172198 mouse GSE29145 sample 3217	6/297	0.000557657326082929	0.00297198551430079	5.85565802957107	ERRFI1;CD180;DDIT4;SGK1;PHLDA1;KLF2	DrugPertUp
171	Atorvastatin DB01076 human GSE11393 sample 3196	6/297	0.000557657326082929	0.00295460548205341	5.85565802957107	EGR1;DUSP1;FOSB;FOS;KLF4;ATF3	DrugPertUp
172	HYPOCHLOROUS ACID 24341 mouse GSE15457 sample 3386	4/110	0.000568798609341402	0.00299611360501924	10.5401844532279	PPP1R15A;FOS;SGK1;KLF4	DrugPertUp
173	Heregulin 56310950 human GSE22288 sample 3215	6/300	0.000587860108024778	0.00307861998769046	5.79710144927536	ERRFI1;PER1;BCL6;PIM3;SGK1;FOSL2	DrugPertUp
174	estradiol DB00783 human GSE11506 sample 2730	6/304	0.000630093749017149	0.00328083296902033	5.720823798627	EGR1;CITED2;FOS;SGK1;KLF4;RBM24	DrugPertUp
175	cisplatin DB00515 human GSE47856 sample 3155	6/312	0.000721613541586946	0.00373589639244442	5.57413600891862	PPP1R15A;DDIT4;NEDD9;PLAT;YPEL5;ATF3	DrugPertUp
176	permethrin DB04930 rat GSE7955 sample 2792	6/318	0.000796769475617838	0.00410155195971455	5.46896363139185	EGR1;EGR2;BCL6;FOSB;FOS;FOSL2	DrugPertUp
177	BPDE 41322 human GSE19510 sample 3377	6/326	0.000906243231367333	0.00463873654021923	5.33475593491598	EGR1;DUSP1;PLAT;SGK1;IER5;ATF3	DrugPertUp
178	levofloxacin 149096 human GSE9166 sample 2628	5/217	0.000918276964306963	0.00467392657113544	6.67868830561678	KLF10;DUSP1;KLF4;IER5;ATF3	DrugPertUp
179	1,25 dihydroxyvitamin D 5280453 human GSE15947 sample 2493	6/329	0.000950160793198671	0.0048091937354078	5.28611074402009	ZFP36;DDIT4;PLAT;FOS;KLF4;JUNB	DrugPertUp
180	trovafloxacin 62959 human GSE9166 sample 2623	5/219	0.000956710788835455	0.00481544430380512	6.61769571835087	KLF10;EGR1;DUSP1;FOS;IP6K2	DrugPertUp
181	Lipopolysaccharide 11970143 human GSE3140 sample 3595	6/330	0.00096515896945603	0.00483112721727715	5.27009222661397	PPP1R15A;TNFSF10;KLF4;JUNB;ATF3;FOSL2	DrugPertUp
182	Cadmium dichloride 24947 rat GSE31503 sample 3281	6/331	0.000980339112297315	0.00488014964693059	5.25417049783266	KLF10;CSRNP1;DUSP1;PLAT;YPEL5;ATF3	DrugPertUp
183	Sodium dichromate 25408 rat GSE31503 sample 3285	6/332	0.000995702713001899	0.00492954457912416	5.23834468308015	PPP1R15A;CEBPA;DUSP1;PLAT;PASK;ATF3	DrugPertUp
184	clinafloxacin 60063 human GSE9166 sample 2625	4/130	0.00106279785311863	0.00523312421155154	8.91861761426979	DUSP1;KLF4;IER5;ATF3	DrugPertUp
185	TRICHLOROETHYLENE 6575 mouse GSE24278 sample 3310	6/338	0.00109182108222305	0.00534697243510317	5.14535631592488	EGR1;DUSP1;FOS;OLIG2;PHLDA1;ATF3	DrugPertUp
186	deferasirox DB01609 human GSE11670 sample 2572	5/226	0.00110071713938059	0.00536155767891834	6.41272284211876	KLF10;PPP1R15A;EGR1;DDIT4;IER5	DrugPertUp
187	cisplatin DB00515 human GSE47856 sample 3158	7/471	0.00117700581119599	0.00570249874301372	4.30782485614942	EGR1;BCL6;CITED2;DUSP1;PLAT;FOS;SGK1	DrugPertUp
188	clozapine 2818 mouse GSE6511 sample 2469	6/350	0.00130534911366596	0.00629067179245402	4.96894409937888	PER1;NR4A1;EGR2;SGK1;PHLDA1;JUNB	DrugPertUp
189	TRICHLOROETHYLENE 6575 mouse GSE24278 sample 3315	6/355	0.00140320500316026	0.00672647477705394	4.89895897121862	EGR1;EGR2;PDK4;FOS;PHLDA1;ATF3	DrugPertUp
190	estradiol DB00783 human GSE24592 sample 2732	6/358	0.00146455450032332	0.00698361251206806	4.85790624240952	BCL6;KLHL21;PLAT;FOS;SGK1;KLF4	DrugPertUp
191	doxycycline DB00254 human GSE2624 sample 3075	5/242	0.00148973539739897	0.007066493560437	5.98874116660678	KLF10;PPP1R15A;ZFP36;FOSB;JUNB	DrugPertUp
192	calcitriol 5280453 human GSE52819 sample 3129	6/360	0.00150657935709783	0.00710917134130541	4.83091787439614	EGR1;DUSP1;DDIT4;SPRY4;CACNG5;FOSL2	DrugPertUp
193	methamphetamine 10836 mouse GSE30305 sample 2616	6/368	0.00168396315959439	0.00790502913260373	4.72589792060491	NPAS4;PER1;ARC;SGK1;HES5;KLF2	DrugPertUp
194	Interferon-&Icirc;&sup2;-1b (Betaferon) DB00068 human GSE26104 sample 3343	6/370	0.00173069609887923	0.00808252920404426	4.70035252643948	EGR1;EGR2;PDK4;TNFSF10;FOSB;FOS	DrugPertUp
195	ubiquinol 9962735 mouse GSE15129 sample 3461	5/251	0.00174869902726993	0.00812472471131566	5.7740054275651	ERRFI1;EGR1;ZFP36;DUSP1;PIM3	DrugPertUp
196	decitabine 451668 mouse GSE4768 sample 3103	5/251	0.00174869902726993	0.00808327203421711	5.7740054275651	ERRFI1;CITED2;DUSP1;SGK1;PHLDA1	DrugPertUp
197	decitabine 451668 mouse GSE4768 sample 3108	6/374	0.00182711951781996	0.00840289483829891	4.65008137642409	ERRFI1;CITED2;DUSP1;PDK4;SGK1;PHLDA1	DrugPertUp
198	Cobalt dichloride hexahydrate 24643 rat GSE51207 sample 3117	5/262	0.00210843218100571	0.00964767452520796	5.53158535236199	DUSP1;PLAT;YPEL5;ATF3;FOSL2	DrugPertUp
199	4-Hydroxynonenal 5283344 human GSE2397 sample 3083	5/263	0.00214362090815098	0.00975939971248638	5.51055270843666	KLF10;PPP1R15A;EGR1;FOS;IER5	DrugPertUp
200	imatinib (glivec) 123596 human GSE12211 sample 2518	4/158	0.00217558630546632	0.00985540596376244	7.33810310034856	EGR1;DUSP1;DDIT4;YPEL5	DrugPertUp
201	vemurafenib DB08881 human GSE37441 sample 2561	5/265	0.00221528421821579	0.0099853109537488	5.46896363139185	BCL6;CITED2;DDIT4;TNFSF10;YPEL5	DrugPertUp
202	TRICHLOROETHYLENE 6575 mouse GSE24278 sample 3324	5/270	0.00240208728093504	0.0107737182006295	5.36768652710682	CSRNP1;EGR2;FOS;PHLDA1;ATF3	DrugPertUp
203	ARC (NSC 188491) 302576 human GSE13477 sample 2503	5/271	0.00244078315136338	0.0108933474637203	5.34787956575218	KLF10;PPP1R15B;DDIT4;IER5;ATF3	DrugPertUp
204	formaldehyde 712 rat GSE7002 sample 3544	5/277	0.00268256537101068	0.0119137462065474	5.23204101920159	PER1;BCL6;DDIT4;RNF39;PIM3	DrugPertUp
205	ubiquinol 9962735 human GSE19627 sample 3449	5/282	0.00289697262770587	0.0128032058570806	5.13927433446397	KLF10;DDIT4;PIM3;SGK1;IER5	DrugPertUp
206	3,3',4,4'-Tetrachlorobiphenyl 36187 human GSE6878 sample 3273	5/288	0.00317034926502164	0.0139433807481049	5.03220611916264	ERRFI1;PPP1R15B;DDIT4;NEDD9;RBM24	DrugPertUp
207	cisplatin DB00515 human GSE47856 sample 3153	5/289	0.00321766190569929	0.0140830999350897	5.01479364124166	PPP1R15A;ERRFI1;EGR1;FOS;KLF4	DrugPertUp
208	3,3',4,4'-Tetrachlorobiphenyl 36187 human GSE6878 sample 3272	5/290	0.00326548281026571	0.0142236895485612	4.99750124937531	ERRFI1;DDIT4;SPRY4;NEDD9;PIM3	DrugPertUp
209	Phosgene 6371 mouse GSE2565 sample 3616	5/294	0.00346191132307476	0.0150071371229939	4.9295080350981	ERRFI1;EGR1;PER1;DUSP1;KLF2	DrugPertUp
210	methamphetamine 10836 mouse GSE30305 sample 2609	5/297	0.00361472197321008	0.0155949433701349	4.87971502464256	ARC;DUSP1;FOS;SGK1;JUNB	DrugPertUp
211	neocarzinostatin 5282473 human GSE1676 sample 3113	5/299	0.00371925632557109	0.0159698873505565	4.84707479036402	KLF10;PPP1R15A;EGR1;DUSP1;ATF3	DrugPertUp
212	titanium dioxide NA mouse GSE7475 sample 2823	5/301	0.00382594814851925	0.0163505142573511	4.81486831335163	ERRFI1;DUSP1;SGK1;KLF4;KLF2	DrugPertUp
213	methylphenidate DB00422 human GSE52889 sample 3307	5/303	0.00393482227848636	0.0167368496915899	4.78308700435261	PPP1R15A;CSRNP1;EGR1;PER1;PIM3	DrugPertUp
214	methamphetamine 10836 mouse GSE30305 sample 2621	5/310	0.00433342539830061	0.0183461841628988	4.67508181393174	NPAS4;ARC;BCL6;DDIT4;SGK1	DrugPertUp
215	bleomycin DB00290 mouse GSE43695 sample 3104	5/311	0.00439263772061878	0.0185103710459563	4.6600493965236	EGR1;EGR2;SPRY4;FOS;ATF3	DrugPertUp
216	SODIUM BUTYRATE 5222465 mouse GSE4410 sample 3582	5/311	0.00439263772061878	0.0184246748837066	4.6600493965236	ERRFI1;EGR1;NR4A1;PLAT;FOS	DrugPertUp
217	TRICHLOROETHYLENE 6575 mouse GSE24278 sample 3313	5/312	0.00445242656215761	0.0185893938493769	4.64511334076551	EGR1;GNG4;PDK4;RBM24;SLC25A25	DrugPertUp
218	CADMIUM 23973 human GSE9951 sample 3404	5/313	0.00451279500548521	0.0187550104356404	4.63027272306339	KLHL21;PLAT;PIM3;ARID3B;IER5	DrugPertUp
219	formaldehyde 712 rat GSE7002 sample 3545	5/318	0.00482343893631977	0.0199545008050489	4.55746969282654	PER1;RNF39;PIM3;SGK1;KLF4	DrugPertUp
220	morphine 5288826 mouse GSE7762 sample 3490	5/323	0.00514903363278729	0.0212046566877513	4.48692062637412	AMER2;EGR1;ARC;SGK1;JUNB	DrugPertUp
221	metoprolol DB00264 human GSE3356 sample 2786	6/469	0.00555322747821487	0.0227657198880664	3.70816723834245	KLF10;ZFP36;DDIT4;PLAT;JUNB;IER5	DrugPertUp
222	estradiol 5757 human GSE24592 sample 3347	5/331	0.00570203507657879	0.0232704674746864	4.37847541486055	PLAT;FOS;SGK1;KLF4;ATF3	DrugPertUp
223	quercetin DB04216 mouse GSE38136 sample 3437	6/472	0.00572482962967638	0.0232587248631695	3.68459837877671	ERRFI1;CEBPA;EGR1;DUSP1;PIM3;PHLDA1	DrugPertUp
224	Interferon beta-1b DB00068 human GSE26104 sample 3185	5/333	0.00584660057184087	0.0236474112414635	4.35217826522174	KLF10;TNFSF10;FOSB;FOS;KLF4	DrugPertUp
225	phenol 996 human GSE6907 sample 3528	5/336	0.00606828315625377	0.0244349535091818	4.31331953071084	KLF10;EGR1;BCL6;DUSP1;JUNB	DrugPertUp
226	titanium dioxide NA mouse GSE7475 sample 2824	5/339	0.00629583887282797	0.025239070879567	4.27514856141251	ERRFI1;PDK4;KLF4;PHLDA1;KLF2	DrugPertUp
227	carbidopa DB00190 mouse GSE47099 sample 3293	5/341	0.00645084533067964	0.0257465456810386	4.25007437630159	PER1;DDIT4;PDK4;SGK1;IP6K2	DrugPertUp
228	Fasudil 3547 mouse GSE25829 sample 3275	3/110	0.00651800269780204	0.0259004844044239	7.90513833992095	PPP1R15A;ZFP36;JUNB	DrugPertUp
229	cisplatin DB00515 human GSE47856 sample 3159	5/343	0.00660852164552689	0.0261455048508619	4.22529260151265	CITED2;DDIT4;PDK4;SGK1;YPEL5	DrugPertUp
230	doxycycline DB00254 human GSE41035 sample 3040	5/345	0.00676889149720264	0.0266635465063721	4.20079815164881	GNG4;KLHL21;PLAT;SGK1;APCDD1	DrugPertUp
231	ubiquinol 9962735 mouse GSE15129 sample 3463	5/346	0.00685009387492947	0.0268666019510221	4.18865711652844	ERRFI1;CEBPA;PPP1R15B;EGR1;DUSP1	DrugPertUp
232	nicotinamide riboside 439924 mouse GSE62194 sample 3470	5/350	0.00718175495136611	0.0280459913186969	4.1407867494824	DUSP1;SPRY4;FOS;PHLDA1;KLF2	DrugPertUp
233	SODIUM ARSENITE 443495 mouse GSE11056 sample 3360	4/224	0.00750360067100648	0.0291770910211668	5.175983436853	EGR1;EGR2;DUSP1;JUNB	DrugPertUp
234	Cisplatin DB00515 human GSE28274 sample 3253	4/226	0.00773734209755407	0.0299574014546324	5.13017827369501	KLF10;FOS;IER5;CACNG5	DrugPertUp
235	imatinib DB00619 human GSE1922 sample 2519	4/226	0.00773734209755407	0.0298299231505702	5.13017827369501	KLF10;CITED2;DUSP1;YPEL5	DrugPertUp
236	doxorubicin DB00997 human GSE12972 sample 2720	5/361	0.00815162904223959	0.0312939657299537	4.01461319201895	KLF10;PPP1R15A;SGK1;YPEL5;IER5	DrugPertUp
237	candesartan DB00796 rat GSE2739 sample 2687	4/231	0.00834258702726843	0.0318919149650008	5.01913545391806	EGR1;DUSP1;PLAT;KLF4	DrugPertUp
238	Interferon beta-1a DB00060 human GSE26104 sample 3188	5/366	0.00862127539154973	0.0328188046417817	3.95976874950503	EGR2;DUSP1;TNFSF10;RIN2;ATF3	DrugPertUp
239	imatinib DB00619 human GSE1922 sample 2515	4/235	0.0088485904126562	0.0335431921082281	4.93370336108542	KLF10;CITED2;DUSP1;YPEL5	DrugPertUp
240	cisplatin DB00515 human GSE28274 sample 2531	4/239	0.00937430560596141	0.0353880036625043	4.8511309198957	KLF10;FOS;IER5;CACNG5	DrugPertUp
241	coenzyme Q10 5281915 mouse GSE15129 sample 3460	4/246	0.0103426181539496	0.0388813777903665	4.71309060916696	EGR1;PDK4;PIM3;SGK1	DrugPertUp
242	imatinib DB00619 human GSE1922 sample 2517	4/247	0.0104860389371601	0.0392576499052356	4.69400927066831	KLF10;CITED2;DUSP1;YPEL5	DrugPertUp
243	HYPOCHLOROUS ACID 24341 human GSE11630 sample 3197	5/385	0.0105775320059468	0.0394372180962459	3.76435159043855	KLF10;PPP1R15A;DDIT4;KLF4;RIN2	DrugPertUp
244	cisplatin DB00515 human GSE47856 sample 3160	5/387	0.0107997574654154	0.0401007387855177	3.74489757705127	BCL6;CITED2;DUSP1;TNFSF10;PLAT	DrugPertUp
245	cisplatin DB00515 human GSE47856 sample 3146	5/392	0.0113693132071897	0.0420432561865873	3.69713102632357	BCL6;NEDD9;FOSB;PLAT;FOS	DrugPertUp
246	cisplatin DB00515 human GSE28274 sample 3254	4/254	0.0115262184363771	0.0424502191193401	4.56464681045304	KLF10;FOS;IER5;CACNG5	DrugPertUp
247	heroin 5462328 mouse GSE30305 sample 2617	4/256	0.0118351839650564	0.043411646446725	4.52898550724638	CSRNP1;PER1;DDIT4;SGK1	DrugPertUp
248	HYPOCHLOROUS ACID 24341 human GSE11630 sample 3199	5/396	0.0118395218983453	0.0432524469350841	3.65978626848192	KLF10;PPP1R15A;DDIT4;KLF4;JUNB	DrugPertUp
249	cisplatin DB00515 human GSE47856 sample 3147	5/397	0.0119591183805612	0.0435139006136084	3.65056766327164	DUSP1;CD180;PLAT;KLF4;ATF3	DrugPertUp
250	fenretinide 5288209 rat GSE3952 sample 3561	5/397	0.0119591183805612	0.0433398450111539	3.65056766327164	CITED2;DUSP1;PLAT;PIM3;KLF4	DrugPertUp
251	Lipopolysaccharide 11970143 mouse GSE2002 sample 3603	4/257	0.0119916489735851	0.0432845974903111	4.51136299554503	ZFP36;DUSP1;PHLDA1;ATF3	DrugPertUp
252	4-Vinylcyclohexene diepoxide 7833 mouse GSE23725 sample 3234	5/399	0.0122007823988545	0.0438647176720723	3.63226907849333	ERRFI1;NR4A1;DDIT4;PIM3;FOS	DrugPertUp
253	Argyrin A 24978550 human GSE8565 sample 3054	4/259	0.0123085633431575	0.044077305884983	4.47652621565665	KLF10;PPP1R15B;DDIT4;YPEL5	DrugPertUp
254	haloperidol 3559 mouse GSE6467 sample 2466	4/260	0.0124690205496664	0.0444761126692824	4.45930880713489	EGR1;PER1;NR4A1;FOSB	DrugPertUp
255	Caerulein 16132921 mouse GSE3644 sample 3586	5/402	0.0125694940216974	0.0446586728770897	3.60516259283294	CEBPA;EGR1;DDIT4;JUNB;ATF3	DrugPertUp
256	amoxicillin DB01060 rat GSE2354 sample 2677	4/261	0.0126308162826074	0.0447012482501652	4.44222333277806	ERRFI1;EGR1;FOS;SGK1	DrugPertUp
257	glipizide DB01067 mouse GSE2431 sample 2749	4/262	0.0127939543843115	0.0451024228489737	4.42526828188959	ERRFI1;CEBPA;ZFP36;PHLDA1	DrugPertUp
258	rosiglitazone DB00412 human GSE5679 sample 2809	4/265	0.0132914608296896	0.0466746647740263	4.37517090511348	CD180;FOS;KLF4;ATF3	DrugPertUp
259	doxorubicin, 2xEC50, 3 d 31703 human GSE6930 sample 3264	4/268	0.013801183769808	0.048277499982417	4.32619511139952	PPP1R15A;YPEL5;IER5;RIN2	DrugPertUp
260	rosiglitazone DB00412 rat GSE21329 sample 2845	5/413	0.0139862724641891	0.0487367802021359	3.50914131312068	KLF10;ERRFI1;EGR1;DUSP1;PDK4	DrugPertUp
261	cyclophosphamide 2907 mouse GSE2254 sample 3626	5/413	0.0139862724641891	0.0485500492435071	3.50914131312068	HBS1L;ERRFI1;PER1;DUSP1;DDIT4	DrugPertUp
262	dactinomycin DB00970 mouse GSE5324 sample 2700	29/544	1.64822135989672e-27	1.48834388798674e-24	15.4518329070759	PPP1R15A;CSRNP1;ERRFI1;ZCCHC7;PPP1R15B;CITED2;NEDD9;ZFP36;PIM3;PHLDA1;JUNB;IER5;KLF10;EGR1;EGR2;DUSP1;FOS;KLF4;KLF2;FOSL2;ARL4D;PER1;NR4A1;ARC;DDIT4;PHF13;FOSB;SGK1;ATF3	DrugPertDown
263	dactinomycin DB00970 mouse GSE5324 sample 2701	27/522	3.68512176104975e-25	1.66383247511396e-22	14.9925037481259	PPP1R15A;CSRNP1;ERRFI1;PPP1R15B;CITED2;NEDD9;ZFP36;PIM3;PHLDA1;JUNB;IER5;KLF10;EGR1;EGR2;DUSP1;FOS;KLF4;KLF2;FOSL2;PER1;NR4A1;DDIT4;PHF13;FOSB;SGK1;RIN2;ATF3	DrugPertDown
264	Fasudil 3547 mouse GSE25829 sample 3274	21/593	4.11923383366657e-16	1.23988938393364e-13	10.2646821614488	PPP1R15A;ERRFI1;EGR1;EGR2;CITED2;DUSP1;KLHL21;NEDD9;KLF4;KLF2;ZFP36;ARC;BCL6;DDIT4;PDK4;PIM3;SGK1;PHLDA1;JUNB;ATF3;SLC25A25	DrugPertDown
265	angiotensin II 172198 mouse GSE29145 sample 3216	16/338	2.64293520604471e-14	5.96642622764592e-12	13.7209501757997	PPP1R15A;CSRNP1;ERRFI1;EGR1;EGR2;FOS;APOLD1;FOSL2;PER1;NR4A1;ZFP36;PDK4;PHLDA1;JUNB;IER5;ATF3	DrugPertDown
266	deltamethrin 40585 rat GSE7955 sample 3421	14/270	3.79844584109904e-13	6.85999318902487e-11	15.0295222758991	KLF10;EGR2;DUSP1;FOS;KLF4;KLF2;GRM2;PER1;NR4A1;ARC;DDIT4;JUNB;IER5;CACNG5	DrugPertDown
267	formoterol DB00983 human GSE30242 sample 2631	14/315	3.07407147574592e-12	4.62647757099761e-10	12.8824476650564	KLF10;PPP1R15A;EGR1;EGR2;CITED2;NEDD9;FOS;FOSL2;ZFP36;FOSB;JUNB;IER5;RIN2;ATF3	DrugPertDown
268	tibolone 444008 human GSE12446 sample 3204	13/313	4.64125033710317e-11	5.98721293486309e-09	12.0387090799648	KLF10;PPP1R15B;EGR1;EGR2;DUSP1;FOS;KLF4;NR4A1;ZFP36;TNFSF10;FOSB;JUNB;ATF3	DrugPertDown
269	ubiquinol 9962735 human GSE21351 sample 3448	13/319	5.87590953573377e-11	6.6324328884595e-09	11.8122756803416	KLF10;PPP1R15A;DUSP1;FOS;KLF4;ZFP36;BCL6;FOSB;PIM3;SGK1;YPEL5;JUNB;IER5	DrugPertDown
270	vemurafenib DB08881 human GSE37441 sample 2562	13/347	1.66291024553758e-10	1.66845327968937e-08	10.8591237522449	PPP1R15A;ERRFI1;EGR1;EGR2;SPRY4;FOS;APOLD1;KLF2;BCL6;DDIT4;PIM3;SGK1;PHLDA1	DrugPertDown
271	mesalazine DB00244 human GSE38713 sample 3289	13/363	2.89387126914756e-10	2.61316575604024e-08	10.3804846887851	KLF10;PPP1R15A;CSRNP1;DUSP1;NR4A1;ZFP36;PDK4;TNFSF10;FOSB;YPEL5;RBM24;ATF3;IP6K2	DrugPertDown
272	permethrin DB04930 rat GSE7955 sample 3417	12/292	3.14368314551787e-10	2.5806780730933e-08	11.9118522930316	KLF10;ARL4D;EGR1;NR4A1;ARC;EGR2;DUSP1;FOSB;FOS;KLF4;JUNB;CACNG5	DrugPertDown
273	PLX4032 DB05238 human GSE24862 sample 2565	13/374	4.17105551477331e-10	3.13871927486692e-08	10.0751763155855	KLF10;ERRFI1;EGR1;EGR2;DUSP1;SPRY4;KLF4;NR4A1;ARC;FOSB;PIM3;SGK1;PHLDA1	DrugPertDown
274	HYPOCHLOROUS ACID 24341 mouse GSE15457 sample 3380	11/247	7.91538083688621e-10	5.49814530439096e-08	12.9085254943378	CSRNP1;ERRFI1;EGR1;PER1;NR4A1;EGR2;FOSB;CCDC117;PHLDA1;ATF3;KLF2	DrugPertDown
275	imatinib DB00619 human GSE22433 sample 2526	10/200	1.62528964170921e-09	1.04831181890244e-07	14.4927536231884	PPP1R15A;CSRNP1;EGR1;ZFP36;EGR2;SPRY4;PLAT;FOS;PHLDA1;JUNB	DrugPertDown
276	vemurafenib DB08881 human GSE63790 sample 2508	12/341	1.8355613793011e-09	1.10500795033926e-07	10.2001785031238	KLF10;ERRFI1;EGR1;EGR2;DDIT4;FOSB;PASK;SGK1;APCDD1;KLF4;PHLDA1;RBM24	DrugPertDown
277	fluoxetine DB00472 mouse GSE35765 sample 2500	10/237	8.3266215674562e-09	4.69933704713309e-07	12.2301718339143	EGR1;NR4A1;ARC;EGR2;DUSP1;DDIT4;FOS;SGK1;KLF4;PHLDA1	DrugPertDown
278	actinomycin D 2019 human GSE6400 sample 3098	11/323	1.30271868953173e-08	6.91973515674795e-07	9.87122537802306	KLF10;ERRFI1;PPP1R15B;ZFP36;DUSP1;DDIT4;PDK4;NEDD9;SGK1;IER5;RIN2	DrugPertDown
279	5-Fluorouracil 3385 mouse GSE1559 sample 3638	10/268	2.6776944753532e-08	1.34331006180219e-06	10.8154877784988	ERRFI1;SS18;PPP1R15B;NR4A1;ZFP36;DUSP1;FOSB;FOS;SGK1;KLF4	DrugPertDown
280	dexamethasone DB01234 human GSE34313 sample 2714	10/297	7.03441008628797e-08	3.34319595153581e-06	9.75943004928512	KLF10;PPP1R15A;EGR1;EGR2;FOSB;ARID3B;JUNB;RBM24;ATF3;APOLD1	DrugPertDown
281	Heregulin 56310950 human GSE22288 sample 3215	10/300	7.72726932604072e-08	3.48886210070739e-06	9.66183574879227	NR4A1;EGR2;CD180;TNFSF10;NEDD9;FOSB;PLAT;PHLDA1;JUNB;ATF3	DrugPertDown
282	ethanol 702 human GSE44456 sample 3038	10/300	7.72726932604072e-08	3.32272581019751e-06	9.66183574879227	NPAS4;EGR1;NR4A1;DUSP1;TNFSF10;FOSB;FOS;KLF4;JUNB;ATF3	DrugPertDown
283	vemurafenib DB08881 human GSE63790 sample 2509	10/306	9.29582105635148e-08	3.81551200631154e-06	9.47238798901203	KLF10;EGR1;EGR2;DDIT4;FOSB;PASK;SGK1;APCDD1;PHLDA1;RBM24	DrugPertDown
284	deltamethrin 40585 rat GSE7955 sample 3419	10/310	1.04914353562748e-07	4.11902875074615e-06	9.35016362786349	KLF10;GRM2;AMER2;EGR1;NR4A1;ARC;DUSP1;FOS;KLF4;JUNB	DrugPertDown
285	Lipopolysaccharide 11970143 human GSE5504 sample 3483	7/132	3.56808869148374e-07	1.34249337017076e-05	15.3711023276241	CEBPA;EGR1;EGR2;CITED2;DDIT4;KLHL21;FOS	DrugPertDown
286	metoprolol DB00264 human GSE11223 sample 3287	10/379	6.67147933721531e-07	2.40973833660217e-05	7.64789109403082	EGR1;NR4A1;ZFP36;EGR2;DUSP1;PLAT;PIM3;FOS;SGK1;KLF2	DrugPertDown
287	HYPOCHLOROUS ACID 24341 mouse GSE15457 sample 3382	9/293	7.21693818204143e-07	2.50649814553208e-05	8.90339813028639	CSRNP1;EGR1;PER1;NR4A1;EGR2;FOSB;FOS;KLF4;KLF2	DrugPertDown
288	estradiol 5757 human GSE12446 sample 3203	9/293	7.21693818204143e-07	2.41366488088275e-05	8.90339813028639	EGR1;ZFP36;DUSP1;TNFSF10;FOSB;FOS;APCDD1;JUNB;RIN2	DrugPertDown
289	PLX4032 DB05238 human GSE24862 sample 2567	10/393	9.27166947385155e-07	2.99011340531712e-05	7.37544713648265	EGR1;NR4A1;EGR2;DUSP1;SPRY4;NEDD9;PLAT;FOS;PHLDA1;APOLD1	DrugPertDown
290	angiotensin II 172198 mouse GSE29145 sample 3217	9/303	9.53945658158097e-07	2.97038941143711e-05	8.6095566078347	KLF10;EGR1;PER1;BCL6;CITED2;PDK4;ME3;PIM3;JUNB	DrugPertDown
291	5-Fluorouracil 3385 mouse GSE1559 sample 3637	9/311	1.18384494900858e-06	3.56337329651583e-05	8.38808891374249	ERRFI1;PPP1R15B;ZFP36;CITED2;DUSP1;FOSB;FOS;SGK1;KLF4	DrugPertDown
292	quercetin DB04216 mouse GSE4262 sample 3430	9/312	1.21570049051802e-06	3.54121788044444e-05	8.36120401337793	EGR1;PER1;DUSP1;PDK4;KLHL21;FOS;KLF4;JUNB;KLF2	DrugPertDown
293	methamphetamine 10836 mouse GSE30305 sample 2667	7/161	1.36401418203788e-06	3.84907751993814e-05	12.6023944549464	ARC;EGR2;GNG4;FOS;JUNB;KLF2;CACNG5	DrugPertDown
294	PLX4032 DB05238 human GSE24862 sample 2568	9/318	1.42285496178984e-06	3.8934485772613e-05	8.20344544708778	PPP1R15A;CSRNP1;ERRFI1;EGR1;EGR2;DUSP1;SPRY4;ARID3B;PHLDA1	DrugPertDown
295	sunitinib 5329102 rat GSE6929 sample 2491	10/414	1.48283350617501e-06	3.9382313414001e-05	7.00133025274802	PPP1R15A;EGR1;NR4A1;DUSP1;FOSB;PLAT;FOS;KLF4;ATF3;SLC25A25	DrugPertDown
296	etanercept DB00005 human GSE41663 sample 2605	9/322	1.57732005754276e-06	4.06948574846033e-05	8.10153929246557	ERRFI1;PPP1R15B;ZFP36;DDIT4;TNFSF10;FOSB;PLAT;SGK1;JUNB	DrugPertDown
297	pimecrolimus DB00337 human GSE32473 sample 2574	8/250	2.3080068802332e-06	5.78925059125161e-05	9.27536231884058	KLF10;CEBPA;ZFP36;TNFSF10;PIM3;SGK1;JUNB;IER5	DrugPertDown
298	acrylamide 6579 rat GSE29004 sample 3131	8/252	2.44879079786629e-06	5.97637321749529e-05	9.20174833218312	EGR1;PER1;NR4A1;BCL6;CITED2;DUSP1;FOS;SLC25A25	DrugPertDown
299	cisplatin DB00515 human GSE42172 sample 3095	8/262	3.26751632358483e-06	7.76465063209764e-05	8.85053656377918	EGR1;ZFP36;DUSP1;DDIT4;SPRY4;FOSB;FOS;JUNB	DrugPertDown
300	sapphyrin PCI-2050 (2.5 &Icirc;&frac14;M) 9855235 human GSE6400 sample 3102	8/268	3.86236695617443e-06	8.94286502929618e-05	8.65239022279905	ERRFI1;PPP1R15B;ZFP36;DDIT4;PDK4;SGK1;IER5;RIN2	DrugPertDown
301	vemurafenib DB08881 human GSE37441 sample 2563	9/363	4.20285918876496e-06	9.4879546186369e-05	7.18648939992814	PPP1R15A;ERRFI1;EGR1;BCL6;SPRY4;PLAT;FOS;PHLDA1;APOLD1	DrugPertDown
302	Insulin 3989 human GSE22309 sample 3370	8/292	7.24881965125894e-06	0.000159650832806996	7.94123486202104	PPP1R15A;PER1;BCL6;CITED2;DDIT4;PDK4;KLHL21;PASK	DrugPertDown
303	permethrin DB04930 rat GSE7955 sample 3418	8/298	8.40804280736141e-06	0.00018077292035827	7.78134422721525	ARL4D;EGR1;NR4A1;ARC;DUSP1;SPRY4;FOS;KLF4	DrugPertDown
304	5-Fluorouracil 3385 mouse GSE1559 sample 3639	9/398	8.82740539390889e-06	0.000185375513272087	6.55451168887918	SS18;PPP1R15B;ZFP36;CITED2;DUSP1;FOSB;FOS;SGK1;KLF4	DrugPertDown
305	ursodeoxycholic acid 31401 mouse GSE21266 sample 2492	8/309	1.0942231081742e-05	0.00022456442424575	7.5043384456639	EGR1;NR4A1;ZFP36;DUSP1;FOS;KLF4;JUNB;ATF3	DrugPertDown
306	dexamethasone DB01234 human GSE34313 sample 3169	8/314	1.229139185633e-05	0.000246647263250355	7.38484261054186	KLF10;CSRNP1;EGR2;SPRY4;FOSB;PHLDA1;JUNB;RBM24	DrugPertDown
307	resveratrol DB02709 mouse GSE62194 sample 3467	9/418	1.3054024237885e-05	0.000256256171452395	6.24089868941128	CSRNP1;PER1;ZFP36;EGR2;SPRY4;PDK4;FOSB;FOS;JUNB	DrugPertDown
308	deltamethrin 40585 rat GSE7955 sample 3420	8/320	1.40931486060476e-05	0.00027076836577151	7.2463768115942	GRM2;ZCCHC7;PER1;NR4A1;ARC;PLAT;KLF4;JUNB	DrugPertDown
309	VANADIUM PENTOXIDE 14814 human GSE5339 sample 3556	9/424	1.46182682584384e-05	0.000275006171611872	6.15258408531583	PPP1R15A;ZFP36;CITED2;DDIT4;KLHL21;SGK1;KLF4;IER5;IP6K2	DrugPertDown
310	sapphyrin PCI-2050 (1.25 &Icirc;&frac14;M) 9855235 human GSE6400 sample 3101	7/233	1.55422851518656e-05	0.000286422112084381	8.70809230577844	ERRFI1;PPP1R15B;DDIT4;PDK4;SGK1;IER5;RIN2	DrugPertDown
311	rosiglitazone 77999 mouse GSE11343 sample 2672	8/327	1.64717797947804e-05	0.000297480343093734	7.09125559544387	ERRFI1;EGR2;DUSP1;DDIT4;SGK1;KLF4;PHLDA1;RIN2	DrugPertDown
312	quercetin DB04216 mouse GSE4262 sample 3428	7/240	1.88108932440624e-05	0.000333063462733105	8.45410628019324	PPP1R15A;ERRFI1;EGR1;DDIT4;FOS;PHLDA1;ATF3	DrugPertDown
313	estradiol DB00783 human GSE24592 sample 2732	7/242	1.98426367532194e-05	0.000344575019003022	8.38423763324949	PPP1R15A;DDIT4;ERF;RNF39;NEDD9;JUNB;ATF3	DrugPertDown
314	5-Fluorouracil 3385 mouse GSE1559 sample 3640	9/444	2.10422475068889e-05	0.000358512254692844	5.87544065804935	ERRFI1;SS18;PPP1R15B;CITED2;DUSP1;FOSB;FOS;SGK1;KLF4	DrugPertDown
315	rosiglitazone DB00412 mouse GSE11343 sample 2815	7/248	2.32223292602298e-05	0.000388328950407175	8.18139317438055	EGR2;DUSP1;DDIT4;PDK4;PIM3;SGK1;APOLD1	DrugPertDown
316	heroin 5462328 mouse GSE30305 sample 2617	8/344	2.36914585149953e-05	0.000388970673437104	6.74081563869228	NPAS4;ARL4D;EGR1;ARC;EGR2;DUSP1;FOSB;FOS	DrugPertDown
317	HYPOCHLOROUS ACID 24341 mouse GSE15457 sample 3381	7/250	2.44492118017636e-05	0.000394243540303437	8.11594202898551	KLF10;CEBPA;NR4A1;EGR2;KLF4;RIN2;KLF2	DrugPertDown
318	MLN4924 73014187 human GSE30531 sample 2645	8/347	2.52071056130778e-05	0.000399333620501917	6.68253769368918	ERRFI1;PPP1R15B;EGR1;DDIT4;FOSB;FOS;KLF4;PHLDA1	DrugPertDown
319	PLX4032 DB05238 human GSE24862 sample 2569	8/348	2.57300661538212e-05	0.000400590512705182	6.66333499916708	KLF10;ERRFI1;EGR1;DUSP1;SPRY4;FOSB;PIM3;KLF4	DrugPertDown
320	Curcumin CID 969516 human GSE10896 sample 3259	9/458	2.68517775814035e-05	0.000410968731457752	5.69584203531422	KLF10;PPP1R15A;PPP1R15B;DUSP1;KLHL21;SGK1;PHLDA1;IER5;ATF3	DrugPertDown
321	Coenzyme Q10 5281915 mouse GSE15129 sample 3452	8/372	4.13102326633801e-05	0.00062171900158387	6.23344241857566	NPAS4;EGR1;NR4A1;ARC;EGR2;DUSP1;FOS;JUNB	DrugPertDown
322	formaldehyde 712 rat GSE7002 sample 3537	8/372	4.13102326633801e-05	0.000611526886803807	6.23344241857566	NR4A1;DUSP1;DDIT4;PDK4;RNF39;CLEC14A;PIM3;PHLDA1	DrugPertDown
323	5-Fluorouracil 3385 mouse GSE1559 sample 3636	7/275	4.48647517076442e-05	0.000653433399871012	7.37812911725955	ERRFI1;SS18;PPP1R15B;ZFP36;DUSP1;FOSB;FOS	DrugPertDown
324	Laccaic Acid 5355255 human GSE45804 sample 2490	7/275	4.48647517076442e-05	0.000643061441142901	7.37812911725955	KLF10;ERRFI1;EGR1;CITED2;DUSP1;JUNB;RIN2	DrugPertDown
325	celecoxib DB00482 human GSE11237 sample 3296	8/379	4.71153078869677e-05	0.000664767547217684	6.11831287522466	SS18;DUSP1;NEDD9;FOSB;FOS;SGK1;KLF4;ATF3	DrugPertDown
326	corticosterone 5753 rat GSE37618 sample 3094	7/281	5.14239330042087e-05	0.000714397100043084	7.22058899375935	ERRFI1;GRM2;CITED2;PDK4;PLAT;PIM3;SGK1	DrugPertDown
327	SODIUM ARSENITE 443495 mouse GSE11056 sample 3356	7/285	5.62187717249412e-05	0.000769175013145787	7.11924739384694	CSRNP1;ERRFI1;PER1;NR4A1;KLF4;ATF3;APOLD1	DrugPertDown
328	TRICHLOROETHYLENE 6575 mouse GSE24278 sample 3318	7/290	6.27217634995181e-05	0.000845339588657685	6.99650174912544	EGR1;DUSP1;SPRY4;KLHL21;FOS;CCDC117;PHLDA1	DrugPertDown
329	Colorectal Adenocarcinoma DB00482 human GSE11237 sample 2458	7/299	7.59766999298389e-05	0.00100892588289183	6.78590470650962	DUSP1;NEDD9;FOSB;FOS;SGK1;KLF4;ATF3	DrugPertDown
330	5-Fluorouracil 3385 mouse GSE1559 sample 3635	7/302	8.08725829230709e-05	0.00105837597651497	6.71849505710721	SS18;PPP1R15B;BCL6;DUSP1;FOSB;FOS;KLF4	DrugPertDown
331	dasatinib DB01254 human GSE59357 sample 3306	7/302	8.08725829230709e-05	0.00104325631970761	6.71849505710721	BCL6;CITED2;PDK4;TNFSF10;PHF13;FOS;SGK1	DrugPertDown
332	Vitamin D3 DB00136 human GSE5145 sample 3170	7/308	9.14389164000264e-05	0.0011629484719609	6.58761528326746	ERRFI1;EGR1;PDK4;FOS;SGK1;JUNB;ATF3	DrugPertDown
333	resveratrol DB02709 human GSE41168 sample 3495	7/312	9.90895306631914e-05	0.00124274786373419	6.50315867707172	EGR1;PDK4;FOSB;FOS;SGK1;KLF4;APOLD1	DrugPertDown
334	Hydrogen Peroxide 784 mouse GSE3078 sample 3596	8/440	0.000133055445316133	0.00164587763178723	5.27009222661397	ERRFI1;EGR1;CITED2;DDIT4;PLAT;KLF4;PHLDA1;JUNB	DrugPertDown
335	SODIUM ARSENITE 443495 mouse GSE11056 sample 3354	7/332	0.000145586822900976	0.00177655271729164	6.11140213026017	EGR1;NR4A1;CITED2;PDK4;FOSB;KLF4;APOLD1	DrugPertDown
336	dexamethasone DB01234 mouse GSE7683 sample 2712	7/332	0.000145586822900976	0.00175286534772775	6.11140213026017	KLF10;ERRFI1;EGR1;CITED2;PHLDA1;IER5;FOSL2	DrugPertDown
337	etanercept DB00005 human GSE41663 sample 2603	7/335	0.000153880090657916	0.00182833844558023	6.05667315595933	ERRFI1;PPP1R15B;ZFP36;DDIT4;FOSB;PLAT;JUNB	DrugPertDown
338	quercetin DB04216 mouse GSE4262 sample 3432	7/346	0.000187634976000074	0.00220044653672814	5.86411996313982	KLF10;EGR1;PDK4;FOS;RIN2;ATF3;FOSL2	DrugPertDown
339	etanercept DB00005 human GSE11903 sample 2610	7/347	0.00019097909679226	0.00221095031286424	5.84722048197803	EGR1;FOSB;PLAT;FOS;JUNB;ATF3;FOSL2	DrugPertDown
340	etanercept DB00005 human GSE47751 sample 2592	6/249	0.000218193549050231	0.00249403512395391	6.9844595774402	EGR1;DUSP1;FOS;CCDC184;APOLD1;SLC25A25	DrugPertDown
341	paclitaxel DB01229 human GSE19136 sample 2576	7/360	0.00023902214198445	0.00269796242764948	5.63607085346216	ERRFI1;EGR1;ZFP36;DUSP1;DDIT4;PLAT;YPEL5	DrugPertDown
342	3,3',4,4'-Tetrachlorobiphenyl 36187 human GSE6878 sample 3271	6/259	0.0002696348184158	0.00300592890159836	6.71478932348498	KLF10;CEBPA;EGR1;DDIT4;PIM3;PHLDA1	DrugPertDown
343	HYPOCHLOROUS ACID 24341 mouse GSE15457 sample 3386	8/490	0.000276499185102101	0.00304486297740484	4.73232771369417	CSRNP1;PER1;NR4A1;ZFP36;BCL6;JUNB;KLF2;FOSL2	DrugPertDown
344	VANADIUM PENTOXIDE 14814 human GSE5339 sample 3554	6/265	0.000304800345108406	0.00331608086304688	6.56275635767022	PPP1R15A;DDIT4;ERF;KLF4;ATF3;IP6K2	DrugPertDown
345	heroin 5462328 mouse GSE30305 sample 2611	6/267	0.000317290054747001	0.00341086808853026	6.51359713401726	NPAS4;ARC;GNG4;FOS;JUNB;CACNG5	DrugPertDown
346	Lipopolysaccharide 11970143 human GSE5504 sample 3485	5/172	0.000319748203192967	0.0033968544409794	8.42601954836535	CEBPA;EGR1;CITED2;DDIT4;FOS	DrugPertDown
347	ubiquinol 9962735 mouse GSE15129 sample 3451	7/381	0.000336872018894361	0.00353715619839079	5.32542127886188	NPAS4;EGR1;NR4A1;ARC;DUSP1;FOS;JUNB	DrugPertDown
348	Retinoic acid 444795 human GSE54464 sample 3141	6/276	0.000378555954874835	0.00392914973852846	6.30119722747322	EGR1;BCL6;DENND2A;TNFSF10;ERF;FOS	DrugPertDown
349	phenobarbital sodium 23674889 mouse GSE6721 sample 2462	7/389	0.000381689745039992	0.00391665727012629	5.21590104690585	EGR1;ZFP36;BCL6;DUSP1;PIM3;JUNB;SLC25A25	DrugPertDown
350	Lipopolysaccharide 11970143 human GSE5504 sample 3484	5/182	0.00041439249416407	0.00420445418236129	7.96305144131231	CEBPA;EGR1;CITED2;DDIT4;FOS	DrugPertDown
351	Hydrogen Peroxide 784 mouse GSE3078 sample 3597	7/396	0.000424719940655227	0.00426135673790744	5.12370077587469	ERRFI1;EGR1;EGR2;DDIT4;PLAT;PHLDA1;JUNB	DrugPertDown
352	PLX4032 DB05238 human GSE24862 sample 2566	6/283	0.000432319932383103	0.00428994394441695	6.14533722538024	PPP1R15A;EGR1;NR4A1;EGR2;CITED2;DENND2A	DrugPertDown
353	metformin DB00331 mouse GSE35961 sample 3308	6/286	0.000457111278905745	0.00448664657447704	6.08087564609304	ERRFI1;ZFP36;DUSP1;PDK4;PIM3;SGK1	DrugPertDown
354	PBDE 47 95170 rat GSE19868 sample 3393	6/289	0.000482999887852603	0.00468977310463334	6.01775236949	CEBPA;PER1;ZFP36;DUSP1;JUNB;SLC25A25	DrugPertDown
355	estradiol 5757 human GSE24592 sample 3344	6/290	0.000491879044635703	0.00472517848197915	5.99700149925037	DDIT4;ERF;RNF39;NEDD9;JUNB;ATF3	DrugPertDown
356	dexamethasone DB01234 rat GSE15563 sample 2713	6/291	0.000500885098298246	0.0047610446711928	5.97639324667563	KLF10;NR4A1;BCL6;PLAT;ATF3;SLC25A25	DrugPertDown
357	2,3,7,8-tetrachlorodibenzo-p-dioxin 10852289 rat GSE48100 sample 3112	6/292	0.00051001931028552	0.00479736913737318	5.95592614651578	EGR1;ARC;DUSP1;PLAT;FOS;JUNB	DrugPertDown
358	simvastatin 54454 mouse GSE1871 sample 3618	5/198	0.000608016016401652	0.00566019033825455	7.31957253696384	CSRNP1;PER1;DDIT4;PIM3;KLF2	DrugPertDown
359	TRICHLOROETHYLENE 6575 mouse GSE24278 sample 3317	6/306	0.000652075907585696	0.00600841371989677	5.68343279340722	EGR1;NR4A1;DUSP1;SPRY4;PDK4;JUNB	DrugPertDown
360	coenzyme Q10 5281915 mouse GSE15129 sample 3450	7/426	0.000655254225464026	0.00597671278377794	4.76287677757365	EGR1;NR4A1;ARC;EGR2;DUSP1;FOS;SGK1	DrugPertDown
361	estradiol DB00783 human GSE8597 sample 2731	5/203	0.000680553912180873	0.00614540182699329	7.13928749910759	AMER2;EGR1;DDIT4;YPEL5;JUNB	DrugPertDown
362	Retinoic acid 444795 human GSE54464 sample 3140	5/204	0.000695806917692583	0.00622092719481586	7.10429099175902	CEBPA;BCL6;ERF;CCDC184;HES5	DrugPertDown
363	estradiol DB00783 human GSE46924 sample 2487	5/206	0.0007270799331194	0.00643679587849822	7.03531729280991	EGR1;DDIT4;YPEL5;JUNB;RIN2	DrugPertDown
364	quercetin 5280343 rat GSE7479 sample 3409	5/206	0.0007270799331194	0.0063743027146293	7.03531729280991	ERRFI1;EGR1;FOS;SGK1;KLF4	DrugPertDown
365	HYPOCHLOROUS ACID 24341 mouse GSE15457 sample 3384	6/313	0.000733741254944734	0.00637084955014514	5.55632726767607	KLF10;EGR1;NR4A1;FOS;KLF4;KLF2	DrugPertDown
366	2,3-dimethoxy-1,4-naphtoquinone (DMNQ) 3136 human GSE39843 sample 3681	6/323	0.000863910193350016	0.00742962766281014	5.38430475164894	EGR2;PDK4;TNFSF10;FOS;SGK1;IER5	DrugPertDown
367	etanercept DB00005 human GSE41663 sample 2602	6/324	0.000877847589019704	0.00747826766872446	5.36768652710682	CSRNP1;ERRFI1;PPP1R15B;KLHL21;FOSB;PIM3	DrugPertDown
368	MEK inhibitor (MEKi -AZD6244) 10127622 human GSE55624 sample 3250	6/325	0.000891958115249293	0.00752745960813188	5.35117056856187	KLF10;EGR1;SPRY4;APCDD1;PHLDA1;IER5	DrugPertDown
369	VANADIUM PENTOXIDE 14814 human GSE5339 sample 3557	7/461	0.00103964377135027	0.00869257708823421	4.40127008079474	CITED2;DDIT4;KLHL21;SGK1;KLF4;KLF2;IP6K2	DrugPertDown
370	Lipopolysaccharide 11970143 human GSE5504 sample 3486	5/224	0.00105803304480234	0.00876517283905054	6.46997929606625	EGR1;CITED2;DUSP1;DDIT4;FOS	DrugPertDown
371	methylprednisolone 6741 rat GSE490 sample 3662	6/338	0.00109182108222305	0.00896285852043106	5.14535631592488	KLF10;EGR1;CITED2;DUSP1;FOS;ATF3	DrugPertDown
372	Curcumin CID 969516 human GSE10896 sample 3258	6/339	0.00110851107059818	0.00901788735810954	5.13017827369501	PPP1R15A;EGR2;CITED2;DUSP1;PHLDA1;ATF3	DrugPertDown
373	quercetin DB04216 mouse GSE4262 sample 3431	6/348	0.00126770709087733	0.0102208884201985	4.99750124937531	KLF10;EGR1;ZFP36;DDIT4;FOS;ATF3	DrugPertDown
374	etanercept DB00005 human GSE47751 sample 2593	5/238	0.00138422734562334	0.0110615689654679	6.08939227865059	EGR1;DUSP1;FOSB;FOS;APOLD1	DrugPertDown
375	coenzyme Q10 5281915 mouse GSE15129 sample 3458	5/251	0.00174869902726993	0.013851537031796	5.7740054275651	ZFP36;DUSP1;PDK4;PIM3;SGK1	DrugPertDown
376	menadione DB00170 mouse GSE23725 sample 2780	5/252	0.00177938672588207	0.0139720540301871	5.75109270761445	NR4A1;CITED2;DUSP1;PHF13;SGK1	DrugPertDown
377	SODIUM ARSENITE 443495 mouse GSE11056 sample 3357	6/375	0.00185185131547809	0.0144157046368682	4.63768115942029	CSRNP1;PER1;PDK4;FOSB;JUNB;ATF3	DrugPertDown
378	bleomycin DB00290 mouse GSE2640 sample 2851	5/271	0.00244078315136338	0.0188378391938558	5.34787956575218	NR4A1;CITED2;DUSP1;CLEC14A;KLF2	DrugPertDown
379	formaldehyde 712 rat GSE7002 sample 3547	5/272	0.00247993132985913	0.018977779583583	5.32821824381927	ERRFI1;DDIT4;PDK4;ME3;PIM3	DrugPertDown
380	quercetin DB04216 mouse GSE4262 sample 3434	5/276	0.00264110913267984	0.0200413575362176	5.25099768956102	ERRFI1;DUSP1;FOSB;JUNB;SLC25A25	DrugPertDown
381	HYPOCHLOROUS ACID 24341 human GSE11630 sample 3198	6/404	0.00268641889459061	0.0202153021817944	4.30477830391735	BCL6;DDIT4;TNFSF10;SGK1;IER5;RIN2	DrugPertDown
382	LMP-420 497668 human GSE20211 sample 3222	5/278	0.00272449253580901	0.0203323699159962	5.21322072776561	EGR1;EGR2;CD180;TNFSF10;IER5	DrugPertDown
383	TRICHLOROETHYLENE 6575 mouse GSE24278 sample 3323	5/293	0.00341202623613948	0.0252545876330651	4.94633229460355	EGR2;PASK;SGK1;PHLDA1;SLC25A25	DrugPertDown
384	pioglitazone DB01132 mouse GSE32536 sample 2797	5/293	0.00341202623613948	0.0250492657823898	4.94633229460355	NPAS4;NR4A1;ARC;KCNAB3;KLF2	DrugPertDown
385	ethanol 702 rat GSE55243 sample 3107	5/294	0.00346191132307476	0.0252105316511009	4.9295080350981	ERRFI1;SS18;PDK4;IER5;RBM24	DrugPertDown
386	Interferon beta-1b DB00068 human GSE26104 sample 3184	5/302	0.00388011087338521	0.0280299209493348	4.79892504079086	PPP1R15A;ERRFI1;DUSP1;DDIT4;FOSB	DrugPertDown
387	VANADIUM PENTOXIDE 14814 human GSE5339 sample 3555	4/188	0.00406205982069887	0.0291114287150086	6.16712920135677	ARL4D;ZFP36;DDIT4;SGK1	DrugPertDown
388	methylprednisolone 6741 rat GSE490 sample 3658	5/307	0.00415921668762809	0.0295730131411666	4.72076665250437	EGR1;NR4A1;CITED2;FOS;ATF3	DrugPertDown
389	HYPOCHLOROUS ACID 24341 mouse GSE15457 sample 3383	5/309	0.0042747865103838	0.0301572829599732	4.69021152853994	EGR1;NR4A1;FOS;JUNB;KLF2	DrugPertDown
390	TRICHLOROETHYLENE 6575 mouse GSE24278 sample 3320	5/311	0.00439263772061878	0.0307484640443315	4.6600493965236	ZCCHC7;PDK4;SGK1;RBM24;IP6K2	DrugPertDown
391	methylprednisolone 6741 rat GSE490 sample 3659	5/316	0.00469740872757245	0.032628923699984	4.58631443771785	NR4A1;PDK4;FOS;KLF4;ATF3	DrugPertDown
392	imatinib DB00619 human GSE1922 sample 2513	5/320	0.00495186128955823	0.0341338224768785	4.52898550724638	EGR1;DDIT4;SPRY4;FOS;ATF3	DrugPertDown
393	methylprednisolone 6741 rat GSE490 sample 3660	5/322	0.00508270027100957	0.0347702904903154	4.50085516248087	KLF10;EGR1;CITED2;FOS;ATF3	DrugPertDown
394	methylprednisolone 6741 rat GSE490 sample 3661	5/323	0.00514903363278729	0.0349592283489243	4.48692062637412	KLF10;EGR1;CITED2;DUSP1;FOS	DrugPertDown
395	Phosgene 6371 mouse GSE2565 sample 3617	5/324	0.00521598030904539	0.035149479246776	4.47307210592235	DUSP1;CLEC14A;SGK1;KLF4;KLF2	DrugPertDown
396	Insulin 3989 human GSE22309 sample 3368	4/203	0.00532618567305968	0.0356262641686881	5.71142999928607	PER1;BCL6;CITED2;DDIT4	DrugPertDown
397	MEK inhibitor (MEKi -AZD6244) 10127622 human GSE55624 sample 3251	5/326	0.00535172577482662	0.0355338851078561	4.44562994576332	KLF10;ERRFI1;EGR1;SPRY4;IER5	DrugPertDown
398	ubiquinol 9962735 mouse GSE15129 sample 3453	5/329	0.00556001981628166	0.0366474298839587	4.40509228668341	KLF10;EGR1;ARC;IER5;FOSL2	DrugPertDown
399	1-Benzylpiperazine 75994 rat GSE68785 sample 3687	5/334	0.00591984718540902	0.0387363913653938	4.33914779137377	KLF10;EGR1;PDK4;CLEC14A;SLC25A25	DrugPertDown
400	rosiglitazone DB00412 human GSE5679 sample 2809	5/335	0.00599374038091034	0.0389377522587197	4.32619511139952	CEBPA;BCL6;PIM3;SGK1;YPEL5	DrugPertDown
401	curcumin 969516 mouse GSE23639 sample 3442	6/484	0.00645035897112514	0.0416048153637572	3.59324469996407	SS18;BCL6;ERF;JUNB;IER5;RIN2	DrugPertDown
402	Retinoic acid 444795 human GSE54464 sample 3139	4/215	0.00650954098775602	0.0416887624960545	5.39265251095383	CEBPA;BCL6;PHF13;HES5	DrugPertDown
403	MLN4924 73014187 human GSE30531 sample 2646	5/343	0.00660852164552689	0.0420246129993717	4.22529260151265	ERRFI1;FOS;SGK1;KLF4;PHLDA1	DrugPertDown
404	methamphetamine 10836 mouse GSE30305 sample 2614	3/111	0.00668271053942584	0.0421992141056051	7.83392087739914	ARC;EGR2;FOS	DrugPertDown
405	alfacalcidol 5282181 human GSE15947 sample 3362	4/219	0.00693979158795798	0.0435182764161532	5.2941565746807	PER1;CITED2;APCDD1;PHLDA1	DrugPertDown
406	estradiol 5757 mouse GSE2195 sample 3620	4/220	0.00705022560861327	0.0439058877557088	5.27009222661397	CITED2;PLAT;APCDD1;RIN2	DrugPertDown
407	HYPOCHLOROUS ACID 24341 human GSE11630 sample 3201	4/221	0.00716181845493017	0.0442953566082325	5.24624565545282	BCL6;CITED2;TNFSF10;SGK1	DrugPertDown
408	1-Piperonylpiperazine 94426 rat GSE68785 sample 3690	5/353	0.00743777674604057	0.0456892000113921	4.10559592724884	KLF10;EGR1;PDK4;CLEC14A;SLC25A25	DrugPertDown
409	Leptin DB05098 mouse GSE3293 sample 3592	5/353	0.00743777674604057	0.0453804892005043	4.10559592724884	EGR1;ZFP36;DUSP1;FOS;SGK1	DrugPertDown
410	resveratrol DB02709 mouse GSE11291 sample 3505	5/359	0.00796886951022088	0.0482945581726809	4.03697872512212	EGR1;NR4A1;ARC;FOS;JUNB	DrugPertDown
411	methylprednisolone 6741 rat GSE490 sample 3669	5/359	0.00796886951022088	0.0479725944515297	4.03697872512212	EGR1;NR4A1;CITED2;DUSP1;ATF3	DrugPertDown
412	dexamethasone DB01234 mouse GSE7683 sample 3524	4/230	0.00821913096293381	0.0491514917849618	5.04095778197858	EGR1;CITED2;PHLDA1;FOSL2	DrugPertDown
413	astemizole MCF7 UP	19/173	7.35234493011749e-24	2.9600540688653e-20	31.8337940856162	KLF10;PPP1R15A;EGR1;EGR2;DUSP1;NEDD9;FOS;KLF4;KLF2;NR4A1;ZFP36;ARC;BCL6;DDIT4;FOSB;PHLDA1;JUNB;IER5;ATF3	DSigDB
414	digoxigenin PC3 UP	22/296	7.99699323406515e-24	1.60979473801732e-20	21.5432824128476	KLF10;PPP1R15A;EGR1;EGR2;CITED2;DUSP1;NEDD9;FOS;ARID3B;KLF4;KLF2;FOSL2;PER1;NR4A1;ZFP36;ARC;BCL6;SGK1;JUNB;IER5;ATF3;IP6K2	DSigDB
415	terfenadine MCF7 UP	19/184	2.46182639468927e-23	3.303771021673e-20	29.9306868304978	KLF10;PPP1R15A;EGR1;EGR2;DUSP1;SPRY4;FOS;KLF4;KLF2;NR4A1;ZFP36;ARC;BCL6;DDIT4;FOSB;PHLDA1;JUNB;IER5;ATF3	DSigDB
416	8-azaguanine PC3 UP	22/323	5.49507243549471e-23	5.53079040632543e-20	19.7424507560461	KLF10;PPP1R15A;EGR1;CITED2;DUSP1;SPRY4;NEDD9;FOS;KLF4;APOLD1;KLF2;FOSL2;NR4A1;ZFP36;ARC;DDIT4;FOSB;SGK1;PHLDA1;JUNB;IER5;ATF3	DSigDB
417	lanatoside C PC3 UP	23/411	4.28628211490161e-22	3.45131435891877e-19	16.220600162206	PPP1R15A;EGR1;EGR2;CITED2;DUSP1;KLHL21;NEDD9;FOS;ARID3B;KLF4;KLF2;FOSL2;PER1;NR4A1;ZFP36;ARC;BCL6;FOSB;SGK1;JUNB;IER5;ATF3;IP6K2	DSigDB
418	menadione PC3 UP	16/113	5.33711429523646e-22	3.58120369210367e-19	41.0414261895601	PPP1R15A;EGR1;EGR2;CITED2;DUSP1;FOS;KLF4;ARL4D;NR4A1;ZFP36;ARC;DDIT4;FOSB;SGK1;IER5;ATF3	DSigDB
419	azacyclonol MCF7 UP	16/126	3.32667598752723e-21	1.91331393225494e-18	36.8069933287325	KLF10;PPP1R15A;EGR1;EGR2;DUSP1;FOS;KLF4;KLF2;NR4A1;ZFP36;DDIT4;FOSB;PHLDA1;JUNB;IER5;ATF3	DSigDB
420	parthenolide PC3 UP	18/203	6.65560007140639e-21	3.34943073593527e-18	25.7014349967873	PPP1R15A;CITED2;DUSP1;KLHL21;FOS;ARID3B;KLF4;FOSL2;PER1;ZFP36;ARC;DDIT4;FOSB;SGK1;YPEL5;IER5;ATF3;IP6K2	DSigDB
421	ellipticine PC3 UP	13/81	9.26487283892658e-19	4.14448644994649e-16	46.5199499015924	PPP1R15A;EGR1;EGR2;CITED2;DUSP1;FOS;ZFP36;ARC;BCL6;DDIT4;FOSB;SGK1;ATF3	DSigDB
422	digoxin HL60 UP	18/267	9.55733355316266e-19	3.84778248850329e-16	19.5407914020518	KLF10;PPP1R15A;EGR1;EGR2;DUSP1;SPRY4;FOS;KLF4;FOSL2;NR4A1;ZFP36;FOSB;SGK1;PHLDA1;JUNB;IER5;ATF3;IP6K2	DSigDB
423	calmidazolium MCF7 UP	16/182	1.42261549270788e-18	5.20677270331085e-16	25.4817646121994	KLF10;PPP1R15A;EGR1;DUSP1;NEDD9;FOS;KLF2;FOSL2;PER1;NR4A1;ZFP36;BCL6;DDIT4;PHLDA1;JUNB;ATF3	DSigDB
424	strophanthidin PC3 UP	21/459	2.33934825987206e-18	7.84851341187075e-16	13.2613431846168	KLF10;PPP1R15A;EGR1;CITED2;DUSP1;KLHL21;NEDD9;FOS;KLF4;KLF2;FOSL2;ZFP36;ARC;BCL6;DDIT4;FOSB;SGK1;JUNB;IER5;ATF3;IP6K2	DSigDB
425	thioridazine MCF7 UP	15/155	4.33034802950997e-18	1.34107547436978e-15	28.0504908835905	PPP1R15A;EGR1;DUSP1;FOS;KLF2;FOSL2;NR4A1;ZFP36;BCL6;DDIT4;YPEL5;PHLDA1;JUNB;IER5;ATF3	DSigDB
426	perhexiline MCF7 UP	14/123	6.01715390639943e-18	1.73036154479743e-15	32.9916342641687	KLF10;PPP1R15A;EGR1;CITED2;DUSP1;FOS;KLF2;ZFP36;BCL6;DDIT4;YPEL5;PHLDA1;IER5;ATF3	DSigDB
427	digoxin PC3 UP	21/483	6.60243363621078e-18	1.77209318795897e-15	12.6023944549464	KLF10;PPP1R15A;EGR1;CITED2;DUSP1;NEDD9;FOS;ARID3B;KLF4;KLF2;FOSL2;PER1;ZFP36;ARC;BCL6;FOSB;SGK1;JUNB;IER5;ATF3;IP6K2	DSigDB
428	helveticoside PC3 UP	18/324	3.00607838998765e-17	7.56404474880643e-15	16.1030595813205	PPP1R15A;EGR1;EGR2;CITED2;DUSP1;NEDD9;FOS;KLF4;FOSL2;ZFP36;ARC;BCL6;FOSB;SGK1;JUNB;IER5;ATF3;IP6K2	DSigDB
429	vanoxerine PC3 UP	12/77	3.1996743801616e-17	7.57758179678271e-15	45.1722190852626	PPP1R15A;EGR1;ZFP36;ARC;BCL6;CITED2;DUSP1;DDIT4;NEDD9;FOS;KLF4;ATF3	DSigDB
430	mefloquine MCF7 UP	14/143	5.26354650933842e-17	1.17727990258869e-14	28.3774196817675	KLF10;PPP1R15A;EGR1;DUSP1;FOS;KLF2;PER1;NR4A1;ZFP36;BCL6;DDIT4;PHLDA1;JUNB;ATF3	DSigDB
431	prenylamine MCF7 UP	14/145	6.42027078215679e-17	1.36042158784017e-14	27.9860069965018	KLF10;PPP1R15A;EGR1;DUSP1;FOS;KLF4;KLF2;NR4A1;ZFP36;DDIT4;FOSB;PHLDA1;JUNB;ATF3	DSigDB
432	strophanthidin HL60 UP	18/344	8.65597608084258e-17	1.74244798507361e-14	15.1668351870576	KLF10;PPP1R15A;EGR1;EGR2;DUSP1;SPRY4;FOS;CDC40;FOSL2;NR4A1;ZFP36;FOSB;SGK1;PHLDA1;JUNB;IER5;ATF3;IP6K2	DSigDB
433	ouabain PC3 UP	19/416	1.30850906250313e-16	2.50859880268457e-14	13.2385730211817	KLF10;PPP1R15A;EGR1;CITED2;DUSP1;NEDD9;FOS;KLF4;KLF2;FOSL2;PER1;NR4A1;ZFP36;ARC;SGK1;JUNB;IER5;ATF3;IP6K2	DSigDB
434	fendiline MCF7 UP	13/117	1.39093897300605e-16	2.54541832060107e-14	32.2061191626409	KLF10;PPP1R15A;EGR1;DUSP1;FOS;KLF4;ZFP36;DDIT4;FOSB;PHLDA1;JUNB;IER5;ATF3	DSigDB
435	suloctidil MCF7 UP	13/117	1.39093897300605e-16	2.43474795883581e-14	32.2061191626409	KLF10;PPP1R15A;EGR1;EGR2;DUSP1;FOS;KLF2;NR4A1;ZFP36;DDIT4;FOSB;PHLDA1;ATF3	DSigDB
436	felodipine MCF7 UP	12/87	1.5041150446558e-16	2.5231529874101e-14	39.9800099950025	PPP1R15A;EGR1;PER1;NR4A1;ZFP36;DUSP1;DDIT4;FOS;PHLDA1;JUNB;ATF3;KLF2	DSigDB
437	azacyclonol PC3 UP	12/90	2.30441951874926e-16	3.7110371929938e-14	38.6473429951691	PPP1R15A;EGR1;ZFP36;ARC;BCL6;CITED2;DUSP1;DDIT4;FOS;KLF4;JUNB;ATF3	DSigDB
438	digoxigenin MCF7 UP	16/255	3.18432739726938e-16	4.93080850054097e-14	18.1869849389031	KLF10;PPP1R15A;EGR1;EGR2;DUSP1;FOS;FOSL2;NR4A1;ZFP36;BCL6;YPEL5;PHLDA1;JUNB;IER5;ATF3;IP6K2	DSigDB
439	digoxin MCF7 UP	17/324	6.67563052728864e-16	9.95410685291261e-14	15.208445160136	KLF10;PPP1R15A;EGR1;EGR2;DUSP1;FOS;FOSL2;NR4A1;ZFP36;BCL6;FOSB;YPEL5;PHLDA1;JUNB;IER5;ATF3;IP6K2	DSigDB
440	ciclopirox HL60 UP	14/177	1.08740417896009e-15	1.56353186589047e-13	22.9263899123884	PPP1R15A;EGR1;EGR2;DUSP1;FOS;KLF4;FOSL2;ZFP36;ARC;FOSB;SGK1;PHLDA1;JUNB;ATF3	DSigDB
441	anisomycin PC3 UP	24/899	1.14933081750649e-15	1.59558823147626e-13	7.73806645064565	KLF10;PPP1R15A;EGR1;EGR2;CITED2;DUSP1;KLHL21;NEDD9;FOS;ARID3B;KLF4;KLF2;FOSL2;ARL4D;PER1;ZFP36;ARC;BCL6;FOSB;SGK1;PHLDA1;JUNB;IER5;ATF3	DSigDB
442	digitoxigenin PC3 UP	19/483	2.0137208926967e-15	2.70241343799897e-13	11.4021664116182	KLF10;PPP1R15A;EGR1;CITED2;DUSP1;FOS;KLF4;KLF2;FOSL2;ZFP36;ARC;BCL6;FOSB;SGK1;PHLDA1;JUNB;IER5;ATF3;IP6K2	DSigDB
443	helveticoside MCF7 UP	17/355	3.03411309281238e-15	3.9404320360202e-13	13.8803837517861	KLF10;PPP1R15A;EGR1;CITED2;DUSP1;SPRY4;FOS;FOSL2;NR4A1;ZFP36;BCL6;YPEL5;PHLDA1;JUNB;IER5;ATF3;IP6K2	DSigDB
444	emetine HL60 UP	23/849	3.88068190953255e-15	4.88238292743064e-13	7.85237534354142	KLF10;PPP1R15A;EGR2;DUSP1;SPRY4;FOS;ARID3B;KLF4;APOLD1;KLF2;FOSL2;PER1;NR4A1;ZFP36;BCL6;TNFSF10;FOSB;SGK1;PHLDA1;JUNB;IER5;RIN2;ATF3	DSigDB
445	thioridazine PC3 UP	14/196	4.54749833998156e-15	5.5479479747775e-13	20.703933747412	PPP1R15A;EGR1;CITED2;DUSP1;FOS;ARID3B;KLF4;FOSL2;ZFP36;ARC;BCL6;DDIT4;JUNB;ATF3	DSigDB
446	ouabain MCF7 UP	15/246	4.5651673678754e-15	5.40569524207835e-13	17.6740897843761	KLF10;PPP1R15A;EGR1;EGR2;DUSP1;FOS;FOSL2;NR4A1;ZFP36;BCL6;YPEL5;JUNB;IER5;ATF3;IP6K2	DSigDB
447	cephaeline PC3 UP	19/514	6.22498374165184e-15	7.16050986968295e-13	10.7144871144194	KLF10;PPP1R15A;EGR1;EGR2;CITED2;DUSP1;NEDD9;KLF4;KLF2;FOSL2;ARL4D;PER1;ZFP36;BCL6;DDIT4;FOSB;PHLDA1;JUNB;ATF3	DSigDB
448	chlorprothixene MCF7 UP	10/63	1.33788144026889e-14	1.49619741070071e-12	46.0087416609156	KLF10;EGR1;NR4A1;ZFP36;DUSP1;DDIT4;FOS;PHLDA1;ATF3;KLF2	DSigDB
449	pimozide MCF7 UP	11/91	1.36222020998328e-14	1.48224285551153e-12	35.0374263417742	KLF10;PPP1R15A;EGR1;NR4A1;ZFP36;DUSP1;DDIT4;FOS;PHLDA1;JUNB;ATF3	DSigDB
450	anisomycin MCF7 UP	21/718	1.81374797905087e-14	1.92161825359442e-12	8.47765532275645	KLF10;PPP1R15A;EGR1;EGR2;DUSP1;SPRY4;NEDD9;FOS;ARID3B;KLF4;FOSL2;PER1;NR4A1;ZFP36;BCL6;FOSB;PHLDA1;JUNB;IER5;ATF3;IP6K2	DSigDB
451	ZINC CTD 00007011	29/1642	2.40444113920746e-14	2.48212308370494e-12	5.11924305812989	PPP1R15A;HBS1L;CSRNP1;CEBPA;ZCCHC7;CITED2;ZFP36;PIM3;PHLDA1;JUNB;IER5;SLC25A25;IP6K2;KLF10;EGR1;EGR2;DUSP1;SPRY4;KLHL21;FOS;KLF4;KLF2;FOSL2;PER1;NR4A1;ARC;FOSB;YPEL5;ATF3	DSigDB
452	lanatoside C MCF7 UP	17/405	2.64159341406621e-14	2.65876377125764e-12	12.1667561281088	KLF10;PPP1R15A;EGR1;EGR2;DUSP1;SPRY4;FOS;FOSL2;NR4A1;ZFP36;BCL6;YPEL5;PHLDA1;JUNB;IER5;ATF3;IP6K2	DSigDB
453	fluspirilene MCF7 UP	10/70	4.07540734815971e-14	4.00185121553439e-12	41.407867494824	PPP1R15A;EGR1;NR4A1;EGR2;DUSP1;DDIT4;FOS;PHLDA1;ATF3;KLF2	DSigDB
454	cephaeline HL60 UP	21/767	6.58478548415736e-14	6.31198722838513e-12	7.936058046596	KLF10;PPP1R15A;EGR1;EGR2;DUSP1;SPRY4;FOS;KLF4;KLF2;FOSL2;PER1;NR4A1;ZFP36;BCL6;TNFSF10;FOSB;SGK1;PHLDA1;JUNB;IER5;ATF3	DSigDB
455	tonzonium bromide PC3 UP	12/146	8.93200087409767e-14	8.36284546956214e-12	23.8237045860631	PPP1R15A;EGR1;ZFP36;DUSP1;DDIT4;NEDD9;FOS;KLF4;JUNB;ATF3;KLF2;FOSL2	DSigDB
456	bepridil MCF7 UP	8/32	1.29903749442938e-13	1.18861930740289e-11	72.463768115942	EGR1;ZFP36;DUSP1;DDIT4;FOSB;FOS;PHLDA1;ATF3	DSigDB
457	1,4-chrysenequinone PC3 UP	11/119	2.81631117949548e-13	2.51965973525529e-11	26.7933260260626	PPP1R15A;EGR1;ZFP36;ARC;DUSP1;DDIT4;FOSB;FOS;SGK1;IER5;ATF3	DSigDB
458	digitoxigenin MCF7 UP	15/328	3.09284686890007e-13	2.70691336830254e-11	13.2555673382821	KLF10;PPP1R15A;EGR1;CITED2;DUSP1;FOS;FOSL2;ZFP36;BCL6;YPEL5;PHLDA1;JUNB;IER5;ATF3;IP6K2	DSigDB
459	bisacodyl MCF7 UP	13/218	4.83130977075304e-13	4.13847939086207e-11	17.2849355138944	KLF10;PPP1R15A;EGR1;CITED2;DUSP1;FOS;FOSL2;BCL6;YPEL5;PHLDA1;IER5;ATF3;IP6K2	DSigDB
460	lanatoside C HL60 UP	16/432	1.14345733760407e-12	9.59074841915411e-11	10.7353730542136	PPP1R15A;HBS1L;EGR1;EGR2;SPRY4;FOS;ARID3B;KLF4;FOSL2;NR4A1;FOSB;SGK1;PHLDA1;JUNB;IER5;IP6K2	DSigDB
461	mefloquine PC3 UP	10/100	1.64054133346707e-12	1.34792232827315e-10	28.9855072463768	PPP1R15A;EGR1;ZFP36;ARC;BCL6;DUSP1;DDIT4;FOS;KLF4;ATF3	DSigDB
462	cicloheximide PC3 UP	15/378	2.38670817708541e-12	1.92177742418917e-10	11.5021854152289	KLF10;PPP1R15A;EGR2;CITED2;DUSP1;NEDD9;KLF4;FOSL2;PER1;ZFP36;BCL6;SGK1;PHLDA1;JUNB;ATF3	DSigDB
463	proscillaridin MCF7 UP	15/378	2.38670817708541e-12	1.88409551391096e-10	11.5021854152289	KLF10;PPP1R15A;EGR1;DUSP1;FOS;FOSL2;NR4A1;ZFP36;BCL6;YPEL5;PHLDA1;JUNB;IER5;ATF3;IP6K2	DSigDB
464	phenoxybenzamine PC3 UP	11/154	4.88596816465732e-12	3.78286689055969e-10	20.703933747412	PPP1R15A;BCL6;CITED2;DUSP1;DDIT4;KLHL21;FOS;KLF4;YPEL5;IER5;ATF3	DSigDB
465	piperlongumine MCF7 UP	12/216	9.51139042266122e-12	7.22506751728945e-10	16.1030595813205	PPP1R15A;HBS1L;EGR1;ZFP36;DUSP1;DDIT4;SPRY4;FOS;SGK1;IER5;ATF3;IP6K2	DSigDB
466	azacitidine PC3 UP	10/120	1.04237789465176e-11	7.77150630345926e-10	24.1545893719807	EGR1;ZFP36;CITED2;DUSP1;DDIT4;NEDD9;KLF4;PHLDA1;ATF3;KLF2	DSigDB
467	irinotecan PC3 UP	16/501	1.06834174500317e-11	7.8202615734232e-10	9.25684862159738	PPP1R15A;CITED2;DUSP1;KLHL21;FOS;KLF4;PER1;ZFP36;BCL6;DDIT4;SGK1;YPEL5;JUNB;IER5;ATF3;IP6K2	DSigDB
468	digitoxigenin HL60 UP	15/421	1.10728987152131e-11	7.96062325490143e-10	10.3273778787566	PPP1R15A;HBS1L;EGR1;SPRY4;FOS;ARID3B;FOSL2;PER1;NR4A1;ZFP36;FOSB;SGK1;JUNB;IER5;IP6K2	DSigDB
469	camptothecin MCF7 UP	12/222	1.31172876456419e-11	9.26494737918498e-10	15.6678417547983	EGR1;NR4A1;ARC;DUSP1;DDIT4;FOSB;FOS;SGK1;KLF4;JUNB;IER5;ATF3	DSigDB
470	parthenolide MCF7 UP	12/223	1.38265873500812e-11	9.59755873645289e-10	15.5975823747319	PPP1R15A;EGR1;ZFP36;DUSP1;DDIT4;KLF4;YPEL5;IER5;ATF3;KLF2;IP6K2;FOSL2	DSigDB
471	emetine PC3 UP	19/801	1.59628188818489e-11	1.08925947149701e-09	6.87546364146266	KLF10;PPP1R15A;EGR1;EGR2;CITED2;DUSP1;NEDD9;KLF4;KLF2;FOSL2;ARL4D;PER1;ZFP36;BCL6;DDIT4;SGK1;PHLDA1;JUNB;ATF3	DSigDB
472	helveticoside HL60 UP	13/301	2.85226581215944e-11	1.91387035995898e-09	12.5186576147142	PPP1R15A;EGR1;EGR2;SPRY4;FOS;KLF4;FOSL2;NR4A1;FOSB;SGK1;PHLDA1;JUNB;IP6K2	DSigDB
473	sulconazole MCF7 UP	7/36	3.28004316760315e-11	2.16482849061808e-09	56.3607085346216	PPP1R15A;EGR1;ARC;DUSP1;DDIT4;FOS;ATF3	DSigDB
474	emetine MCF7 UP	17/637	3.68974524068288e-11	2.39595392564343e-09	7.73553568584625	KLF10;PPP1R15A;EGR1;DUSP1;SPRY4;NEDD9;FOS;ARID3B;PER1;NR4A1;ZFP36;DDIT4;ERF;PHLDA1;JUNB;IER5;ATF3	DSigDB
475	sanguinarine HL60 UP	14/384	4.33717352839488e-11	2.77166041671711e-09	10.5676328502415	PPP1R15A;HBS1L;EGR1;EGR2;DUSP1;FOS;KLF4;NR4A1;ARC;FOSB;SGK1;PHLDA1;IER5;ATF3	DSigDB
476	puromycin PC3 UP	16/552	4.52592375385766e-11	2.84708891141108e-09	8.40159630329763	KLF10;PPP1R15A;EGR2;CITED2;DUSP1;NEDD9;KLF4;KLF2;PER1;ZFP36;BCL6;DDIT4;SGK1;JUNB;IER5;ATF3	DSigDB
477	phenoxybenzamine MCF7 UP	11/191	5.08125518091224e-11	3.14725128590041e-09	16.693224068594	PPP1R15A;EGR1;DUSP1;DDIT4;KLHL21;FOS;YPEL5;PHLDA1;IER5;ATF3;IP6K2	DSigDB
478	proscillaridin HL60 UP	13/323	6.85819120776045e-11	4.18349663673387e-09	11.6659936285727	PPP1R15A;HBS1L;EGR1;DUSP1;SPRY4;FOS;ARID3B;KLF4;FOSL2;NR4A1;FOSB;JUNB;IP6K2	DSigDB
479	menadione HL60 UP	13/334	1.03813873953655e-10	6.23812920205096e-09	11.2817842575718	PPP1R15A;EGR1;EGR2;DUSP1;FOS;KLF4;ARL4D;NR4A1;BCL6;FOSB;SGK1;PHLDA1;IER5	DSigDB
480	anisomycin HL60 UP	21/1142	1.25659920488769e-10	7.43980646893797e-09	5.33008451991167	KLF10;PPP1R15A;SS18;EGR1;EGR2;DUSP1;FOS;ARID3B;KLF4;CDC40;APOLD1;FOSL2;NR4A1;ZFP36;BCL6;FOSB;SGK1;PHLDA1;JUNB;ATF3;IP6K2	DSigDB
481	hexetidine MCF7 UP	7/44	1.47339638287776e-10	8.59694759053024e-09	46.1133069828722	PPP1R15A;EGR1;NR4A1;DDIT4;PHLDA1;KLF2;ATF3	DSigDB
482	prenylamine PC3 UP	9/111	1.54227555437402e-10	8.87028768844258e-09	23.5017626321974	PPP1R15A;EGR1;ZFP36;ARC;DUSP1;DDIT4;FOS;JUNB;ATF3	DSigDB
483	cephaeline MCF7 UP	18/811	1.79276167958899e-10	1.01657162282046e-08	6.43328150967673	KLF10;PPP1R15A;EGR1;EGR2;DUSP1;SPRY4;NEDD9;FOS;ARID3B;PER1;ZFP36;DDIT4;ERF;PHLDA1;JUNB;IER5;ATF3;IP6K2	DSigDB
484	8-azaguanine HL60 UP	14/428	1.81050797011503e-10	1.01237570662265e-08	9.48124068806718	KLF10;PPP1R15A;EGR1;EGR2;DUSP1;ARID3B;FOSL2;PER1;NR4A1;BCL6;FOSB;SGK1;PHLDA1;ATF3	DSigDB
485	beta-escin PC3 UP	8/76	2.06670880619814e-10	1.13980406215804e-08	30.511060259344	PPP1R15A;EGR1;ZFP36;ARC;DUSP1;DDIT4;FOS;ATF3	DSigDB
486	BW-B70C MCF7 UP	7/47	2.39852294628672e-10	1.30492613266896e-08	43.1699044094974	EGR1;DUSP1;DDIT4;FOS;KLF4;PHLDA1;ATF3	DSigDB
487	amiodarone CTD 00005381	16/625	2.81206581066126e-10	1.50951692716296e-08	7.42028985507246	KLF10;PPP1R15A;EGR1;EGR2;DUSP1;FOS;KLF4;GRM2;PER1;ZFP36;ARC;DDIT4;TNFSF10;FOSB;ATF3;SLC25A25	DSigDB
488	ouabain HL60 UP	13/379	4.90596396014845e-10	2.59886985573127e-08	9.94225842224007	PPP1R15A;HBS1L;EGR1;SPRY4;FOS;FOSL2;PER1;NR4A1;FOSB;SGK1;JUNB;ATF3;IP6K2	DSigDB
489	formaldehyde CTD 00006001	33/3192	5.79900814210083e-10	3.03205282858415e-08	2.996621989757	PPP1R15A;CSRNP1;ERRFI1;PPP1R15B;CITED2;NEDD9;UBFD1;APOLD1;GNG4;TNFSF10;PHLDA1;IER5;SLC25A25;IP6K2;KLF10;SS18;EGR1;EGR2;DUSP1;FOS;KLF4;KLF2;FOSL2;ARL4D;ARC;BCL6;DDIT4;PHF13;FOSB;SGK1;YPEL5;RIN2;ATF3	DSigDB
490	puromycin MCF7 UP	11/242	6.37579957833712e-10	3.29089347466478e-08	13.1752305665349	KLF10;PPP1R15A;EGR1;DUSP1;DDIT4;SPRY4;NEDD9;PHLDA1;JUNB;IER5;ATF3	DSigDB
491	digoxigenin HL60 UP	11/244	6.95600626170687e-10	3.5449216721053e-08	13.0672368733666	KLF10;PPP1R15A;EGR1;NR4A1;SPRY4;FOSB;FOS;SGK1;IER5;IP6K2;FOSL2	DSigDB
492	primaquine HL60 UP	6/30	7.50863800584212e-10	3.77872207644005e-08	57.9710144927536	PPP1R15A;EGR1;DUSP1;FOSB;PHLDA1;ATF3	DSigDB
493	NICKEL SULFATE CTD 00001417	15/576	8.75731339901991e-10	4.3527091042536e-08	7.54830917874396	PPP1R15A;EGR1;CITED2;DUSP1;PLAT;FOS;KLF4;FOSL2;NR4A1;DDIT4;TNFSF10;SGK1;PHLDA1;JUNB;ATF3	DSigDB
494	Silica CTD 00006678	18/898	9.19520062781121e-10	4.51461923506926e-08	5.81001258836061	CSRNP1;CEBPA;EGR1;EGR2;FOS;KLF4;KLF2;SCRT2;NR4A1;ZFP36;GNG4;DDIT4;PDK4;ERF;FOSB;RBM24;ATF3;HES5	DSigDB
495	tamoxifen MCF7 UP	7/61	1.60178259740191e-09	7.76961052667482e-08	33.2620574958422	PPP1R15A;EGR1;DUSP1;DDIT4;FOS;PHLDA1;ATF3	DSigDB
496	progesterone CTD 00006624	25/1915	1.84788793166012e-09	8.85666287245673e-08	3.78400877890037	PPP1R15A;HBS1L;ERRFI1;CITED2;PLAT;APCDD1;ZFP36;GNG4;TNFSF10;PHLDA1;HES5;KLF10;EGR1;EGR2;DUSP1;DENND2A;SPRY4;FOS;KLF4;PER1;NR4A1;DDIT4;FOSB;SGK1;ATF3	DSigDB
497	dequalinium chloride HL60 DOWN	7/63	2.02035118730238e-09	9.56933397656399e-08	32.2061191626409	KLF10;EGR1;EGR2;DDIT4;NEDD9;ATF3;KLF2	DSigDB
498	astemizole PC3 UP	8/102	2.23969991283088e-09	1.04849207547176e-07	22.7337311736289	PPP1R15A;EGR1;ZFP36;ARC;DUSP1;DDIT4;FOS;ATF3	DSigDB
499	MS-275 PC3 UP	13/431	2.33378687524099e-09	1.07997999537014e-07	8.74272840377955	EGR2;CITED2;DUSP1;NEDD9;KLF4;APOLD1;FOSL2;ARC;BCL6;DDIT4;SGK1;IER5;ATF3	DSigDB
500	primaquine MCF7 UP	6/36	2.42352179062675e-09	1.10876121921174e-07	48.3091787439614	PPP1R15A;EGR1;DUSP1;PHLDA1;IER5;ATF3	DSigDB
501	thioridazine HL60 UP	7/65	2.52847717538346e-09	1.14378079866223e-07	31.2151616499443	PPP1R15A;EGR2;SGK1;KLF4;PHLDA1;ATF3;KLF2	DSigDB
502	miconazole MCF7 UP	6/37	2.88479067309489e-09	1.29046302776445e-07	47.0035252643948	EGR1;NR4A1;DUSP1;DDIT4;FOS;ATF3	DSigDB
503	lycorine HL60 UP	17/862	3.77909413652305e-09	1.67193769160899e-07	5.71639934093278	KLF10;PPP1R15A;SS18;EGR2;DUSP1;FOS;OLIG2;ARID3B;KLF4;CDC40;FOSL2;ZFP36;BCL6;FOSB;SGK1;PHLDA1;ATF3	DSigDB
504	trifluoperazine MCF7 UP	6/40	4.72456136116074e-09	2.06750913478621e-07	43.4782608695652	EGR1;DDIT4;FOS;YPEL5;PHLDA1;ATF3	DSigDB
505	quinisocaine MCF7 UP	6/41	5.51956081863056e-09	2.38943568342007e-07	42.4178154825026	EGR1;DUSP1;DDIT4;FOS;PHLDA1;ATF3	DSigDB
506	CADMIUM CTD 00005555	19/1142	6.18225439389924e-09	2.64784640317429e-07	4.82245742277723	PPP1R15A;EGR1;EGR2;DUSP1;PLAT;FOS;ARID3B;KLF4;FOSL2;PER1;NR4A1;ZFP36;TNFSF10;ERF;RNF39;FOSB;SGK1;JUNB;ATF3	DSigDB
507	trimipramine MCF7 UP	5/20	6.27959386471540e-09	2.66122577887833e-07	72.463768115942	PPP1R15A;EGR1;DUSP1;FOS;ATF3	DSigDB
508	pyrvinium MCF7 UP	9/170	6.85353568658827e-09	2.87420152856295e-07	15.3452685421995	PPP1R15A;EGR1;DUSP1;DDIT4;KLF4;YPEL5;PHLDA1;IER5;ATF3	DSigDB
509	irinotecan MCF7 UP	15/671	6.93890009609193e-09	2.88000121514084e-07	6.47962159009914	PPP1R15A;HBS1L;EGR1;DUSP1;KLHL21;KLF4;PER1;NR4A1;ARC;DDIT4;SGK1;JUNB;IER5;ATF3;IP6K2	DSigDB
510	cloperastine MCF7 UP	5/21	8.2200333388756e-09	3.37692390023604e-07	69.0131124913734	PPP1R15A;EGR1;DDIT4;FOS;ATF3	DSigDB
511	Cylindrospermopsin CTD 00003136	13/483	9.12263036113422e-09	3.70986968019458e-07	7.80148228163351	ERRFI1;EGR1;DUSP1;NEDD9;FOS;NR4A1;ZFP36;TNFSF10;FOSB;PHLDA1;JUNB;ATF3;SLC25A25	DSigDB
512	cicloheximide HL60 UP	13/485	9.58180536229368e-09	3.85763483885944e-07	7.76931122067832	KLF10;PPP1R15A;EGR2;SPRY4;FOS;ARID3B;KLF4;CDC40;BCL6;TNFSF10;SGK1;PHLDA1;IER5	DSigDB
513	niclosamide MCF7 UP	8/123	9.93485206199608e-09	3.9601697427323e-07	18.8523624366678	PPP1R15A;EGR1;DUSP1;DDIT4;NEDD9;YPEL5;PHLDA1;ATF3	DSigDB
514	citrinin CTD 00005677	5/23	1.35203462812186e-08	5.3365602086457e-07	63.0119722747322	PPP1R15A;EGR1;FOS;JUNB;ATF3	DSigDB
515	cantharidin HL60 UP	8/129	1.44658931155771e-08	5.65433841585565e-07	17.9755083698461	EGR1;NR4A1;EGR2;DUSP1;FOSB;FOS;KLF4;ATF3	DSigDB
516	thimerosal CTD 00006868	8/131	1.63280396206062e-08	6.32083533774622e-07	17.7010731275584	NR4A1;ARC;CITED2;DUSP1;FOSB;FOS;KLF4;ATF3	DSigDB
517	trichostatin A PC3 UP	12/415	1.64809414674944e-08	6.31926384267927e-07	8.38135149292824	PER1;NR4A1;ZFP36;EGR2;BCL6;CITED2;DUSP1;DDIT4;NEDD9;KLF4;JUNB;IER5	DSigDB
518	lycorine PC3 UP	13/508	1.65891586875961e-08	6.30075027134544e-07	7.41755106698619	PPP1R15A;CITED2;DUSP1;KLHL21;ARID3B;KLF4;FOSL2;PER1;ZFP36;ARC;SGK1;PHLDA1;ATF3	DSigDB
519	vorinostat PC3 UP	12/416	1.69252764805609e-08	6.36833300100356e-07	8.36120401337793	ARL4D;PER1;ZFP36;EGR2;BCL6;CITED2;DUSP1;DDIT4;NEDD9;KLF4;JUNB;IER5	DSigDB
520	5253409 MCF7 UP	5/25	2.12344167285266e-08	7.91571868046742e-07	57.9710144927536	EGR1;DUSP1;FOS;IER5;ATF3	DSigDB
521	pyrvinium HL60 UP	8/137	2.32096674063741e-08	8.57267164936348e-07	16.9258436475193	NR4A1;ZFP36;DUSP1;FOSB;FOS;SGK1;JUNB;FOSL2	DSigDB
522	suloctidil PC3 UP	6/52	2.42596826624527e-08	8.87904385445768e-07	33.4448160535117	PPP1R15A;EGR1;ZFP36;ARC;DUSP1;ATF3	DSigDB
523	econazole MCF7 UP	5/26	2.62202450066316e-08	9.51015372943233e-07	55.7413600891862	EGR1;DDIT4;FOS;PHLDA1;ATF3	DSigDB
524	mebendazole HL60 UP	11/346	2.6403217047559e-08	9.49101355656004e-07	9.21504565636257	KLF10;EGR1;ZFP36;BCL6;DDIT4;FOS;SGK1;YPEL5;JUNB;IER5;APOLD1	DSigDB
525	cicloheximide MCF7 UP	11/354	3.33513748702724e-08	1.18825340909484e-06	9.00679603700974	KLF10;PPP1R15A;EGR1;ZFP36;DUSP1;SPRY4;NEDD9;PHLDA1;JUNB;IER5;ATF3	DSigDB
526	etoposide HL60 UP	8/147	4.02621116696248e-08	1.42188825949043e-06	15.7744257123139	PPP1R15A;EGR1;EGR2;BCL6;SGK1;PHLDA1;JUNB;ATF3	DSigDB
527	Arsenenous acid CTD 00000922	19/1283	4.03547023727009e-08	1.41276549349995e-06	4.29247574186406	PPP1R15A;CEBPA;EGR1;DUSP1;FOS;KLF4;KLF2;NR4A1;ZFP36;BCL6;DDIT4;PDK4;TNFSF10;FOSB;CEP97;SGK1;PHLDA1;JUNB;ATF3	DSigDB
528	benfluorex MCF7 UP	5/29	4.69593020411195e-08	1.6298116380823e-06	49.9750124937531	KLF10;EGR1;DDIT4;KLF4;ATF3	DSigDB
529	mometasone PC3 UP	6/60	5.83820657437874e-08	2.00894185200417e-06	28.9855072463768	PER1;ZFP36;DUSP1;DDIT4;PLAT;ATF3	DSigDB
530	vanoxerine MCF7 UP	6/61	6.45763693340225e-08	2.20325816049809e-06	28.5103349964362	KLF10;EGR1;ZFP36;DUSP1;DDIT4;ATF3	DSigDB
531	azacitidine MCF7 UP	7/103	6.49044006742296e-08	2.19584132028948e-06	19.6988884198677	KLF10;EGR1;DUSP1;DDIT4;NEDD9;PHLDA1;ATF3	DSigDB
532	H-7 MCF7 DOWN	19/1332	7.3096546579014e-08	2.45238913772592e-06	4.13456935196066	KLF10;PPP1R15A;CEBPA;EGR1;CITED2;DUSP1;KLHL21;NEDD9;KLF4;FOSL2;ZFP36;BCL6;DDIT4;ERF;SGK1;PHLDA1;JUNB;IER5;IP6K2	DSigDB
533	4-Hydroxytamoxifen CTD 00000850	13/586	8.82110210236118e-08	2.93502124496745e-06	6.43023198298462	KLF10;PPP1R15A;CSRNP1;ERRFI1;EGR1;DUSP1;FOS;NR4A1;ZFP36;DDIT4;FOSB;RBM24;ATF3	DSigDB
534	celastrol MCF7 UP	9/229	9.02173441785562e-08	2.97717235789235e-06	11.3916840706284	PPP1R15A;EGR1;NR4A1;ZFP36;DUSP1;DDIT4;FOS;IER5;ATF3	DSigDB
535	15-delta prostaglandin J2 PC3 UP	6/65	9.50308050775366e-08	3.11052049790376e-06	26.7558528428094	PPP1R15A;DUSP1;DDIT4;KLHL21;IER5;ATF3	DSigDB
536	benzene CTD 00005481	13/615	1.54017015328738e-07	5.00058470736692e-06	6.12701779191705	PPP1R15A;EGR1;EGR2;DUSP1;NEDD9;FOS;KLF4;KLF2;ZFP36;BCL6;PHF13;FOSB;ATF3	DSigDB
537	Tetradioxin CTD 00006848	32/3768	1.68125645868908e-07	5.4149908021458e-06	2.46161420351395	PPP1R15A;CEBPA;CITED2;NEDD9;PLAT;APCDD1;ZFP36;PDK4;TNFSF10;ME3;PIM3;PHLDA1;JUNB;SLC25A25;IP6K2;KLF10;SS18;EGR1;EGR2;DUSP1;SPRY4;FOS;KLF4;FOSL2;ARL4D;BCL6;DDIT4;FOSB;SGK1;YPEL5;RIN2;RBM24	DSigDB
538	benzo[a]pyrene CTD 00005488	35/4424	1.71127922665177e-07	5.46794457658733e-06	2.29315721885893	PPP1R15A;CSRNP1;CEBPA;ZCCHC7;PPP1R15B;CITED2;NEDD9;PLAT;ZFP36;GNG4;PDK4;TNFSF10;ME3;PHLDA1;JUNB;IER5;HES5;EGR1;EGR2;DUSP1;SPRY4;KLHL21;FOS;CCDC117;KCNAB3;FOSL2;PER1;NR4A1;BCL6;DDIT4;FOSB;SGK1;RIN2;RBM24;ATF3	DSigDB
539	quercetin CTD 00006679	29/3158	1.73379113104559e-07	5.4962544044012e-06	2.66174702389147	PPP1R15A;CEBPA;ZCCHC7;CITED2;NEDD9;PLAT;APOLD1;ZFP36;GNG4;PDK4;TNFSF10;PHLDA1;JUNB;IER5;IP6K2;EGR1;EGR2;DUSP1;KLHL21;FOS;PASK;KLF4;ARL4D;NR4A1;DDIT4;SGK1;RIN2;RBM24;ATF3	DSigDB
540	camptothecin PC3 UP	11/437	2.78916036486943e-07	8.77278096012839e-06	7.29612310549531	EGR1;ZFP36;CITED2;DUSP1;FOSB;FOS;SGK1;KLF4;JUNB;IER5;ATF3	DSigDB
541	rimexolone HL60 DOWN	5/42	3.24921590989058e-07	1.01405761652864e-05	34.5065562456867	EGR1;EGR2;NEDD9;PHLDA1;ATF3	DSigDB
542	lycorine MCF7 UP	6/80	3.32002359686522e-07	1.02818576930611e-05	21.7391304347826	KLF10;PPP1R15A;DUSP1;NEDD9;PHLDA1;ATF3	DSigDB
543	benzethonium chloride MCF7 UP	5/43	3.6669559682621e-07	1.12695913955902e-05	33.7040781934614	EGR1;BCL6;DDIT4;PHLDA1;ATF3	DSigDB
544	Copper sulfate CTD 00007279	41/6016	4.02757586907583e-07	1.22841064006813e-05	1.97540857230959	PPP1R15A;CSRNP1;ERRFI1;CEBPA;PPP1R15B;CITED2;NEDD9;PLAT;UBFD1;APCDD1;ZFP36;GNG4;TNFSF10;PIM3;PHLDA1;JUNB;IER5;IP6K2;KLF10;EGR1;EGR2;DUSP1;SPRY4;KLHL21;FOS;CCDC117;ARID3B;PASK;CDC40;KLF2;FOSL2;NR4A1;ARC;BCL6;DDIT4;PHF13;FOSB;SGK1;YPEL5;RBM24;ATF3	DSigDB
545	puromycin HL60 UP	9/274	4.12038950532917e-07	1.24726978559814e-05	9.52078705172961	PPP1R15A;NR4A1;DUSP1;SPRY4;FOSB;FOS;SGK1;KLF4;IER5	DSigDB
546	strophanthidin MCF7 UP	5/45	4.62946569566901e-07	1.39091260378832e-05	32.2061191626409	PPP1R15A;KLF10;EGR1;DUSP1;ATF3	DSigDB
547	mitoxantrone PC3 DOWN	11/463	4.94625294959213e-07	1.47508254630059e-05	6.88640560929039	KLF10;SS18;BCL6;DUSP1;DDIT4;SPRY4;NEDD9;KLF4;PHLDA1;IER5;IP6K2	DSigDB
548	thalidomide CTD 00006858	7/141	5.58329292711166e-07	1.65281892092291e-05	14.3899681364991	PPP1R15A;NR4A1;DUSP1;TNFSF10;FOSB;FOS;ATF3	DSigDB
549	Phorbol 12-myristate 13-acetate CTD 00006852	11/483	7.50009665693519e-07	2.20404300297964e-05	6.60125423830528	EGR1;NR4A1;EGR2;DUSP1;TNFSF10;FOSB;PLAT;FOS;KLF4;JUNB;FOSL2	DSigDB
550	thapsigargin PC3 UP	11/484	7.65386011898963e-07	2.2329304955835e-05	6.58761528326746	KLF10;PPP1R15A;PER1;CITED2;DUSP1;DDIT4;KLF4;PHLDA1;JUNB;ATF3;FOSL2	DSigDB
551	loperamide MCF7 UP	4/22	9.0535107340771e-07	2.62226145434492e-05	52.7009222661397	PPP1R15A;EGR1;DDIT4;ATF3	DSigDB
552	ticlopidine MCF7 UP	4/22	9.0535107340771e-07	2.60353101538531e-05	52.7009222661397	PPP1R15A;EGR1;DDIT4;ATF3	DSigDB
553	valinomycin PC3 UP	6/95	9.22100716219878e-07	2.63289183227037e-05	18.3066361556064	PPP1R15A;DDIT4;KLF4;PHLDA1;JUNB;ATF3	DSigDB
554	podophyllotoxin HL60 UP	9/306	1.03516138382485e-06	2.93490121921047e-05	8.52514919011083	KLF10;NR4A1;ZFP36;ARID3B;SGK1;YPEL5;PHLDA1;APOLD1;KLF2	DSigDB
555	tracazolate HL60 DOWN	4/23	1.09310740959124e-06	3.0775177839261e-05	50.4095778197858	EGR1;EGR2;NEDD9;PHLDA1	DSigDB
556	propofol MCF7 UP	5/54	1.16992752847843e-06	3.27092238170427e-05	26.8384326355341	EGR1;DUSP1;DDIT4;FOS;ATF3	DSigDB
557	alexidine MCF7 UP	6/99	1.17608112625648e-06	3.26545007883352e-05	17.5669740887132	PPP1R15A;BCL6;DDIT4;PHLDA1;ATF3;KLF2	DSigDB
558	celecoxib MCF7 UP	4/24	1.30832512215777e-06	3.60775133000491e-05	48.3091787439614	EGR1;DDIT4;FOS;ATF3	DSigDB
559	estradiol CTD 00005920	33/4336	1.31767587937813e-06	3.60881842882745e-05	2.20600032087277	PPP1R15A;CSRNP1;ERRFI1;CEBPA;CITED2;NEDD9;PLAT;ZFP36;GNG4;PDK4;TNFSF10;ME3;PHLDA1;JUNB;IER5;IP6K2;KLF10;EGR1;EGR2;DUSP1;DENND2A;SPRY4;KLHL21;FOS;KLF4;ARL4D;NR4A1;DDIT4;FOSB;SGK1;YPEL5;RBM24;ATF3	DSigDB
560	gemcitabine CTD 00002382	8/235	1.4548404230267e-06	3.95755915074695e-05	9.86740672217083	PPP1R15A;EGR1;BCL6;DDIT4;TNFSF10;NEDD9;ATF3;FOSL2	DSigDB
561	disulfiram PC3 UP	4/25	1.55348838895352e-06	4.19754647914556e-05	46.3768115942029	PPP1R15A;EGR1;ARC;FOS	DSigDB
562	gossypol PC3 UP	5/58	1.67711747544108e-06	4.50138330408385e-05	24.9875062468766	PPP1R15A;DUSP1;DDIT4;KLF4;ATF3	DSigDB
563	colforsin MCF7 UP	6/106	1.75695560246912e-06	4.68443924207992e-05	16.4068908941756	BCL6;CITED2;DUSP1;NEDD9;PHLDA1;FOSL2	DSigDB
564	Torcetrapib CTD 00004291	9/327	1.79060725910769e-06	4.74275317445235e-05	7.97766254487435	CSRNP1;NR4A1;DUSP1;PDK4;FOS;JUNB;ATF3;KLF2;FOSL2	DSigDB
565	troglitazone CTD 00002415	12/651	2.06331364300835e-06	5.42934688022982e-05	5.34295064449342	PPP1R15A;ERRFI1;CEBPA;EGR1;ZFP36;DDIT4;PDK4;TNFSF10;FOS;PASK;ATF3;KLF2	DSigDB
566	lynestrenol MCF7 UP	4/27	2.14406488109833e-06	5.60519818915708e-05	42.9414922168545	EGR1;DDIT4;PHLDA1;ATF3	DSigDB
567	fisetin PC3 DOWN	11/541	2.26077039087033e-06	5.87216877009286e-05	5.89354121460527	KLF10;PPP1R15A;BCL6;SPRY4;KLHL21;SGK1;KLF4;PHLDA1;IER5;RIN2;IP6K2	DSigDB
568	N-(undeca-2,4,7-trienylideneamino)nitrous amide CTD 00001653	5/62	2.34336413567315e-06	6.04768205783341e-05	23.3754090696587	EGR1;DDIT4;FOS;PHLDA1;ATF3	DSigDB
569	troglitazone PC3 UP	5/62	2.34336413567315e-06	6.00916178994912e-05	23.3754090696587	CITED2;DUSP1;PDK4;KLF4;ATF3	DSigDB
570	scriptaid PC3 UP	12/664	2.53119429133913e-06	6.44973937780464e-05	5.23834468308015	NR4A1;ZFP36;BCL6;CITED2;DUSP1;DDIT4;NEDD9;ARID3B;JUNB;IER5;ATF3;KLF2	DSigDB
571	niclosamide HL60 UP	7/178	2.66364759656394e-06	6.74455674450718e-05	11.3987949845302	PPP1R15A;HBS1L;ZFP36;BCL6;SGK1;JUNB;IER5	DSigDB
572	Retinoic acid CTD 00006918	32/4258	2.9025578376526e-06	7.30356115899336e-05	2.1783377921185	ERRFI1;CEBPA;ZCCHC7;CITED2;NEDD9;PLAT;APOLD1;GNG4;PDK4;TNFSF10;ME3;PHLDA1;JUNB;IER5;HES5;KLF10;SS18;EGR1;EGR2;DUSP1;FOS;KLF4;FOSL2;NR4A1;ARC;DDIT4;ERF;FOSB;SGK1;RIN2;RBM24;ATF3	DSigDB
573	raloxifene CTD 00007367	12/686	3.53945254764962e-06	8.8508297868555e-05	5.07035112181519	KLF10;PPP1R15A;CEBPA;EGR1;NR4A1;ZFP36;BCL6;DDIT4;PLAT;SGK1;ATF3;FOSL2	DSigDB
574	methylbenzethonium chloride MCF7 UP	4/31	3.80430751901544e-06	9.45440868614577e-05	37.400654511454	EGR1;DDIT4;PHLDA1;ATF3	DSigDB
575	nifuroxazide MCF7 UP	4/31	3.80430751901544e-06	9.3964061788688e-05	37.400654511454	EGR1;DUSP1;DDIT4;ATF3	DSigDB
576	AMPHETAMINE CTD 00005391	4/31	3.80430751901544e-06	9.33911101924155e-05	37.400654511454	FOSB;FOS;JUNB;FOSL2	DSigDB
577	15-delta prostaglandin J2 MCF7 UP	6/122	3.98709281584533e-06	9.72850647066262e-05	14.2551674982181	PPP1R15A;EGR1;DUSP1;DDIT4;IER5;ATF3	DSigDB
578	disulfiram MCF7 UP	5/69	3.99463713077601e-06	9.68819824608687e-05	21.0039907582441	EGR1;DUSP1;DDIT4;IER5;ATF3	DSigDB
579	Bisphenol A CTD 00000312	16/1262	4.55672640510688e-06	0.00010985257788599	3.67486621190197	PPP1R15A;CEBPA;EGR1;CITED2;DUSP1;NEDD9;PLAT;FOS;KLF4;NR4A1;BCL6;PDK4;YPEL5;JUNB;RBM24;ATF3	DSigDB
580	chlorprothixene PC3 UP	5/71	4.6032284100531e-06	0.00011031308082663	20.4123290467442	PPP1R15A;DUSP1;DDIT4;PHLDA1;ATF3	DSigDB
581	gossypol HL60 UP	5/72	4.93359300067677e-06	0.000117530446276477	20.1288244766506	PPP1R15A;EGR1;KLF4;PHLDA1;ATF3	DSigDB
582	hydrogen peroxide CTD 00006118	24/2673	5.01312657160531e-06	0.000118722632807547	2.60251467980937	KLF10;PPP1R15A;HBS1L;CEBPA;EGR1;EGR2;CITED2;DUSP1;SPRY4;KLHL21;UBFD1;FOS;NR4A1;ZFP36;BCL6;DDIT4;ERF;FOSB;PIM3;YPEL5;PHLDA1;JUNB;IER5;ATF3	DSigDB
583	bisacodyl PC3 UP	4/34	5.56361359360642e-06	0.000130988937589821	34.1005967604433	PPP1R15A;DUSP1;DDIT4;ATF3	DSigDB
584	perphenazine MCF7 UP	4/34	5.56361359360642e-06	0.000130227373999183	34.1005967604433	EGR1;DDIT4;PHLDA1;ATF3	DSigDB
585	Oxazolone CTD 00006449	6/130	5.75658302438611e-06	0.000133965336740916	13.3779264214047	KLF10;EGR2;FOSB;PLAT;PHLDA1;ATF3	DSigDB
586	STOCK1N-35215 PC3 UP	5/77	6.87468246172482e-06	0.000159065928683357	18.8217579521927	DUSP1;DDIT4;KLHL21;ATF3;FOSL2	DSigDB
587	fenbendazole MCF7 UP	4/36	7.03007501212894e-06	0.000161731897136178	32.2061191626409	EGR1;DDIT4;PHLDA1;ATF3	DSigDB
588	vorinostat MCF7 UP	11/613	7.44629900263979e-06	0.000170334089685385	5.20131451403173	ARL4D;EGR1;BCL6;DUSP1;NEDD9;FOS;ARID3B;SGK1;YPEL5;IER5;ATF3	DSigDB
589	ivermectin MCF7 UP	4/37	7.86176198191822e-06	0.000178821772537869	31.3356835095966	DDIT4;NEDD9;PHLDA1;ATF3	DSigDB
590	wortmannin MCF7 UP	5/80	8.2980980192515e-06	0.000187686194525318	18.1159420289855	PPP1R15A;EGR1;BCL6;YPEL5;ATF3	DSigDB
591	doxorubicin PC3 DOWN	14/1023	8.50409816532028e-06	0.000191270945327259	3.96673608454815	KLF10;PPP1R15A;CITED2;DUSP1;SPRY4;KLHL21;NEDD9;KLF4;BCL6;DDIT4;SGK1;PHLDA1;IER5;IP6K2	DSigDB
592	4-Aminobenzohydrazide CTD 00001642	4/38	8.76388716114227e-06	0.000196018942837549	30.511060259344	EGR1;DDIT4;KLF2;ATF3	DSigDB
593	TERT-BUTYL HYDROPEROXIDE CTD 00007349	16/1341	9.84211032676828e-06	0.000218918984395409	3.45837521209567	KLF10;PPP1R15A;CEBPA;EGR1;DUSP1;SPRY4;FOS;PASK;APOLD1;KLF2;NR4A1;ZFP36;DDIT4;TNFSF10;PHLDA1;ATF3	DSigDB
594	staurosporine MCF7 UP	5/84	1.05434507926591e-05	0.00023323040050135	17.2532781228433	DUSP1;DDIT4;PHLDA1;IER5;FOSL2	DSigDB
595	mebendazole MCF7 UP	4/40	1.07943233613724e-05	0.000237475113950192	28.9855072463768	EGR1;DDIT4;PHLDA1;ATF3	DSigDB
596	alprostadil HL60 UP	9/409	1.09766288009646e-05	0.000240173410612411	6.37822897842033	NR4A1;ZFP36;DUSP1;FOSB;FOS;SGK1;YPEL5;PHLDA1;FOSL2	DSigDB
597	MG-262 MCF7 UP	8/312	1.17358023377667e-05	0.000255396433577562	7.43218134522482	PPP1R15A;DUSP1;DDIT4;UBFD1;KLF4;IER5;CDC40;ATF3	DSigDB
598	lomustine PC3 UP	6/149	1.25869065523654e-05	0.000272445622472167	11.6720163408229	PPP1R15A;ZFP36;DUSP1;DDIT4;KLHL21;ATF3	DSigDB
599	curcumin CTD 00000663	10/528	1.26903732779733e-05	0.000273216271749308	5.48967940272288	KLF10;HBS1L;EGR1;DUSP1;TNFSF10;KLHL21;FOS;JUNB;ATF3;FOSL2	DSigDB
600	GW-8510 PC3 UP	5/88	1.32376145048764e-05	0.000283482106365065	16.4690382081686	ARC;DUSP1;FOS;JUNB;ATF3	DSigDB
601	MG-262 PC3 UP	8/320	1.40931486060476e-05	0.000300206435385966	7.2463768115942	PPP1R15A;ZFP36;DUSP1;DDIT4;FOS;IER5;ATF3;IP6K2	DSigDB
602	etynodiol HL60 DOWN	4/44	1.58682752455825e-05	0.00033624040073008	26.3504611330698	EGR1;EGR2;PHLDA1;ATF3	DSigDB
603	thiostrepton PC3 UP	4/45	1.73712483798371e-05	0.000366160450142534	25.7648953301127	DUSP1;DDIT4;KLHL21;ATF3	DSigDB
604	Bazedoxifene CTD 00004022	4/45	1.73712483798371e-05	0.000364253364464708	25.7648953301127	EGR1;EGR2;DUSP1;FOS	DSigDB
605	luteolin HL60 UP	6/159	1.8208932767518e-05	0.000379840224466463	10.9379272627837	HBS1L;EGR1;NR4A1;ZFP36;FOSB;APOLD1	DSigDB
606	valinomycin MCF7 UP	5/94	1.8253946769085e-05	0.000378816441713074	15.4178230033919	PPP1R15A;EGR1;DDIT4;PHLDA1;ATF3	DSigDB
607	clomifene MCF7 UP	4/46	1.89763327024614e-05	0.000391788284410819	25.2047889098929	EGR1;DDIT4;PHLDA1;ATF3	DSigDB
608	7646-79-9 CTD 00000928	25/3094	1.92086421478791e-05	0.00039456119024164	2.34207395332715	PPP1R15A;CSRNP1;CITED2;NEDD9;CLEC14A;UBFD1;ME3;PHLDA1;JUNB;IER5;CACNG5;IP6K2;DUSP1;KLHL21;FOS;ARID3B;PASK;CDC40;ARL4D;DDIT4;ERF;SGK1;YPEL5;RIN2;ATF3	DSigDB
609	1-chloro-2,4-dinitrobenzene CTD 00005848	7/242	1.98426367532194e-05	0.000405515002885591	8.38423763324949	EGR2;DUSP1;PLAT;FOS;PHLDA1;ATF3;FOSL2	DSigDB
610	5224221 MCF7 UP	5/96	2.02188171413678e-05	0.000411115948541145	15.0966183574879	PPP1R15A;DUSP1;DDIT4;KLF4;ATF3	DSigDB
611	ciclopirox PC3 UP	5/98	2.23445170342951e-05	0.000452055404924985	14.7885241052943	CITED2;DUSP1;DDIT4;KLF4;ATF3	DSigDB
612	syrosingopine MCF7 UP	4/48	2.25100200491304e-05	0.000453126703588996	24.1545893719807	EGR1;DDIT4;YPEL5;ATF3	DSigDB
613	resveratrol CTD 00002483	17/1601	2.2519100154959e-05	0.000451054215044104	3.07778652834732	ERRFI1;ZCCHC7;EGR1;DUSP1;NEDD9;PLAT;FOS;CCDC117;KLF4;KLF2;BCL6;DDIT4;TNFSF10;YPEL5;JUNB;RBM24;ATF3	DSigDB
614	Irinotecan hydrochloride CTD 00002224	10/565	2.27211218395726e-05	0.000452847705574848	5.13017827369501	EGR1;TNFSF10;FOSB;PLAT;FOS;SGK1;KLF4;PHLDA1;RBM24;ATF3	DSigDB
615	clioquinol PC3 UP	4/49	2.44473824893372e-05	0.000484853014295918	23.6616385684709	PPP1R15A;EGR1;ARC;ATF3	DSigDB
616	1,2,4-BENZENETRIOL CTD 00000682	5/101	2.58545778516151e-05	0.000510247698189227	14.3492610130578	EGR1;DDIT4;PHLDA1;ATF3;KLF2	DSigDB
617	STOCK1N-35696 MCF7 UP	4/50	2.65043726216908e-05	0.000520520020365499	23.1884057971014	DDIT4;ATF3;IP6K2;FOSL2	DSigDB
618	perphenazine PC3 UP	4/50	2.65043726216908e-05	0.000517993224150132	23.1884057971014	PPP1R15A;DUSP1;DDIT4;ATF3	DSigDB
619	Decitabine CTD 00000750	18/1800	2.73291045158711e-05	0.000531531279134768	2.89855072463768	PPP1R15A;ERRFI1;CEBPA;EGR1;FOS;OLIG2;KLF2;FOSL2;NPAS4;ARL4D;BCL6;TNFSF10;RNF39;SGK1;YPEL5;PHLDA1;JUNB;ATF3	DSigDB
620	5109870 MCF7 UP	6/171	2.74638750370904e-05	0.000531584427400605	10.1703534197813	EGR1;PER1;DUSP1;DDIT4;FOS;ATF3	DSigDB
621	menadione CTD 00007386	14/1140	2.86191001659321e-05	0.00055129424530164	3.55962369692347	KLF10;PPP1R15A;CEBPA;EGR1;CITED2;DUSP1;SPRY4;FOS;NR4A1;BCL6;DDIT4;PHLDA1;IER5;ATF3	DSigDB
622	fenthion CTD 00005965	3/18	3.08989779334227e-05	0.00059237754838076	48.3091787439614	PPP1R15A;NR4A1;FOS	DSigDB
623	ellipticine MCF7 UP	4/53	3.34388344456787e-05	0.000638031978570154	21.8758545255674	EGR1;ARC;YPEL5;ATF3	DSigDB
624	pyrvinium PC3 UP	4/53	3.34388344456787e-05	0.000635022393765578	21.8758545255674	DUSP1;DDIT4;KLF4;ATF3	DSigDB
625	0175029-0000 MCF7 DOWN	16/1488	3.56248397117454e-05	0.000673359646382568	3.11672120928783	KLF10;CEBPA;CITED2;DUSP1;NEDD9;PASK;KLF4;FOSL2;ZFP36;BCL6;DDIT4;ERF;SGK1;PHLDA1;IER5;IP6K2	DSigDB
626	ethaverine HL60 DOWN	4/54	3.60203690998424e-05	0.000677654233626006	21.4707461084273	EGR1;DDIT4;NEDD9;ATF3	DSigDB
627	1,9-Pyrazoloanthrone CTD 00003948	6/181	3.77827999947819e-05	0.000707504896646473	9.60845544078789	CEBPA;EGR1;TNFSF10;FOS;SGK1;ATF3	DSigDB
628	trichostatin A MCF7 UP	12/874	3.98459195728754e-05	0.000742683667594427	3.97970351208835	PPP1R15A;ARL4D;EGR1;PER1;BCL6;DUSP1;NEDD9;FOS;SGK1;YPEL5;IER5;ATF3	DSigDB
629	MG-132 MCF7 UP	7/270	3.99387502578665e-05	0.000740983449484658	7.51476113794954	PPP1R15A;EGR1;DUSP1;DDIT4;IER5;ATF3;IP6K2	DSigDB
630	piperlongumine HL60 UP	6/184	4.14204950133955e-05	0.000764949141852892	9.45179584120983	PPP1R15A;HBS1L;KLHL21;IER5;ATF3;IP6K2	DSigDB
631	nocodazole HL60 UP	8/373	4.21008722896973e-05	0.000773963980996902	6.2167307767028	KLF10;BCL6;FOS;SGK1;YPEL5;PHLDA1;IER5;APOLD1	DSigDB
632	ionomycin CTD 00007090	5/112	4.2526191202908e-05	0.000778229299013217	12.9399585921325	EGR1;EGR2;FOS;KLF4;FOSL2	DSigDB
633	0317956-0000 MCF7 DOWN	3/20	4.29547950629664e-05	0.000782515859382365	43.4782608695652	EGR1;PHLDA1;IER5	DSigDB
634	0297417-0002B MCF7 UP	4/58	4.78247147942384e-05	0.00086730766559281	19.9900049975012	BCL6;NEDD9;YPEL5;APOLD1	DSigDB
635	prochlorperazine MCF7 UP	4/58	4.78247147942384e-05	0.000863418393549793	19.9900049975012	EGR1;DDIT4;PHLDA1;ATF3	DSigDB
636	mitoxantrone MCF7 DOWN	9/497	5.069681045124e-05	0.000911184637842376	5.24888461201995	KLF10;ZFP36;CITED2;DUSP1;DDIT4;KLF4;PHLDA1;JUNB;IER5	DSigDB
637	sanguinarine MCF7 UP	6/196	5.88849519812497e-05	0.00105364807411783	8.87311446317658	EGR1;DUSP1;FOS;SGK1;IER5;ATF3	DSigDB
638	luteolin CTD 00007430	5/120	5.91406221684738e-05	0.00105354046393927	12.0772946859903	EGR1;TNFSF10;FOSB;FOS;JUNB	DSigDB
639	resveratrol MCF7 UP	4/63	6.62797827014626e-05	0.00117551720333079	18.4034966643662	DDIT4;IER5;ATF3;FOSL2	DSigDB
640	(-)-Epigallocatechin gallate CTD 00002033	19/2114	6.74729190266515e-05	0.00119142970176008	2.60513073642933	KLF10;PPP1R15A;CSRNP1;ERRFI1;EGR1;SPRY4;KLHL21;NEDD9;PLAT;UBFD1;FOS;KLF4;NR4A1;BCL6;TNFSF10;FOSB;SGK1;ATF3;IP6K2	DSigDB
641	NICKEL CHLORIDE CTD 00001064	8/399	6.75786152622995e-05	0.00118808517487344	5.81163052558934	KLF10;CITED2;DUSP1;DDIT4;TNFSF10;JUNB;ATF3;FOSL2	DSigDB
642	alexidine PC3 UP	4/64	7.05153734622685e-05	0.00123432562416997	18.1159420289855	PPP1R15A;DUSP1;DDIT4;ATF3	DSigDB
643	OCHRATOXIN A CTD 00001202	7/297	7.28495288934584e-05	0.00126966321785742	6.83160103449959	HBS1L;CEBPA;DDIT4;FOS;SGK1;JUNB;KLF2	DSigDB
644	0179445-0000 MCF7 UP	6/204	7.34871312257246e-05	0.0012752551306671	8.52514919011083	EGR1;DDIT4;NEDD9;ATF3;IP6K2;FOSL2	DSigDB
645	tanespimycin ssMCF7 DOWN	3/24	7.55134210402078e-05	0.0013047941335102	36.231884057971	KLF10;KLF4;JUNB	DSigDB
646	lasalocid PC3 UP	3/25	8.55989518729149e-05	0.0014727409411981	34.7826086956522	PPP1R15A;DDIT4;ATF3	DSigDB
647	tamoxifen CTD 00006827	11/802	8.764758222541e-05	0.00150157091931702	3.9755683255629	EGR1;ZFP36;BCL6;CITED2;DUSP1;DDIT4;TNFSF10;FOS;SGK1;ATF3;FOSL2	DSigDB
648	Pentabromodiphenyl ether CTD 00003077	8/415	8.88542995152884e-05	0.00151579410952776	5.58756766195216	PPP1R15A;EGR1;PER1;NR4A1;CITED2;ATF3;SLC25A25;FOSL2	DSigDB
649	co-dergocrine mesilate HL60 UP	5/132	9.29746047243397e-05	0.00157939138658309	10.9793588054458	TNFSF10;SGK1;YPEL5;PHLDA1;APOLD1	DSigDB
650	Caspan CTD 00000180	11/808	9.36478892345571e-05	0.00158414454646356	3.9460467785909	ZCCHC7;EGR1;CITED2;DUSP1;GNG4;DDIT4;PDK4;NEDD9;OLIG2;PHLDA1;HES5	DSigDB
651	maprotiline MCF7 UP	3/26	9.65252741666454e-05	0.00162598641755194	33.4448160535117	EGR1;DDIT4;ATF3	DSigDB
652	mephentermine HL60 UP	4/70	0.000100188592349132	0.00168066363665669	16.5631469979296	EGR1;BCL6;NEDD9;ATF3	DSigDB
653	quercetin HL60 UP	4/70	0.000100188592349132	0.00167368992862077	16.5631469979296	EGR2;FOSB;SGK1;APOLD1	DSigDB
654	N-Acetyl-L-cysteine CTD 00005305	7/315	0.00010516356221505	0.00174953926230492	6.44122383252818	GRM2;EGR2;DDIT4;TNFSF10;NEDD9;FOS;IER5	DSigDB
655	COUMESTROL CTD 00005717	17/1812	0.000107251110104774	0.00177692579951367	2.71939085644816	PPP1R15A;CSRNP1;ERRFI1;EGR1;CITED2;DUSP1;NEDD9;FOS;CCDC117;KLF4;DDIT4;YPEL5;JUNB;IER5;RBM24;ATF3;IP6K2	DSigDB
656	Enterolactone CTD 00001393	12/971	0.000109229910535696	0.00180229352383899	3.58214301705996	CSRNP1;ERRFI1;EGR1;CITED2;DUSP1;NEDD9;FOS;YPEL5;JUNB;IER5;ATF3;IP6K2	DSigDB
657	TBTO CTD 00000264	4/72	0.000111834184820043	0.00183773235953263	16.1030595813205	NR4A1;DDIT4;ATF3;KLF2	DSigDB
658	norcyclobenzaprine PC3 UP	3/29	0.000134653667724065	0.00220372222055726	29.9850074962519	DDIT4;PHLDA1;ATF3	DSigDB
659	prochlorperazine PC3 UP	3/29	0.000134653667724065	0.00219480026824731	29.9850074962519	DUSP1;DDIT4;ATF3	DSigDB
660	HC toxin MCF7 UP	7/332	0.000145586822900976	0.00236343769757794	6.11140213026017	ARL4D;BCL6;DUSP1;NEDD9;SGK1;IER5;ATF3	DSigDB
661	daunorubicin MCF7 UP	6/232	0.000148768715174419	0.00240539296101289	7.49625187406297	CEBPA;ARC;YPEL5;IER5;ATF3;IP6K2	DSigDB
662	bepridil PC3 UP	3/30	0.000149246182625174	0.00240346052499581	28.9855072463768	EGR1;DDIT4;ATF3	DSigDB
663	mifepristone CTD 00007083	7/334	0.000151074132509125	0.0024232050098874	6.07480690792328	ARL4D;PER1;DDIT4;TNFSF10;PLAT;SGK1;ATF3	DSigDB
664	indomethacin CTD 00006147	7/335	0.000153880090657916	0.00245841763884432	6.05667315595933	EGR1;NR4A1;CITED2;DUSP1;NEDD9;KLF4;JUNB	DSigDB
665	COPPER CTD 00005706	16/1688	0.00015934587792096	0.00253567788343789	2.7474414451542	PPP1R15A;CSRNP1;ERRFI1;EGR1;DUSP1;DENND2A;PLAT;FOS;NR4A1;ZFP36;ARC;DDIT4;YPEL5;IER5;RBM24;ATF3	DSigDB
666	spiperone PC3 UP	6/236	0.000163252489780904	0.0025876162356611	7.36919675755343	PPP1R15A;DUSP1;DDIT4;KLF4;JUNB;ATF3	DSigDB
667	withaferin A PC3 UP	4/80	0.000168398736116719	0.00265871886904278	14.4927536231884	EGR1;ZFP36;DUSP1;KLF2	DSigDB
668	lithocholic acid HL60 UP	3/32	0.000181432192291077	0.00285330471157764	27.1739130434783	EGR1;PER1;DUSP1	DSigDB
669	simvastatin PC3 UP	3/32	0.000181432192291077	0.00284220235861431	27.1739130434783	PER1;DUSP1;KLF2	DSigDB
670	POTASSIUM CHROMATE CTD 00001284	17/1897	0.000187470595802865	0.00292541325078424	2.59754150336534	KLF10;PPP1R15A;CSRNP1;ERRFI1;EGR1;SPRY4;KLHL21;UBFD1;FOS;KLF4;NR4A1;BCL6;TNFSF10;FOSB;SGK1;ATF3;IP6K2	DSigDB
671	H-7 PC3 DOWN	14/1361	0.000191724260399962	0.00298023888946041	2.9816098563503	CITED2;DUSP1;SPRY4;KLHL21;NEDD9;KLF4;FOSL2;BCL6;DDIT4;SGK1;PHLDA1;IER5;RIN2;IP6K2	DSigDB
672	5-Fluorouracil CTD 00005987	13/1202	0.000206776075575456	0.0032018480010261	3.13487183197087	PPP1R15A;EGR1;CITED2;PLAT;FOS;KLF4;CDC40;NR4A1;DDIT4;TNFSF10;JUNB;IER5;ATF3	DSigDB
673	quercetin MCF7 UP	3/34	0.000217811209760749	0.00335980049998765	25.5754475703325	EGR1;DDIT4;ATF3	DSigDB
674	Pyrrolidine dithiocarbamate CTD 00001021	5/159	0.000222348959792633	0.00341670577147	9.11493938565309	EGR1;EGR2;FOS;KLF4;FOSL2	DSigDB
675	trichostatin A CTD 00000660	25/3584	0.000228568880171332	0.00349892894132997	2.0218685300207	HBS1L;ERRFI1;ZCCHC7;AMER2;NEDD9;PLAT;APCDD1;PDK4;ME3;PHLDA1;JUNB;IER5;HES5;EGR1;EGR2;DUSP1;DENND2A;KLHL21;OLIG2;CDC40;NR4A1;DDIT4;SGK1;RIN2;RBM24	DSigDB
676	ellipticine HL60 UP	4/87	0.000232745532777803	0.0035493693748615	13.3266699983342	HBS1L;EGR2;SGK1;YPEL5	DSigDB
677	luteolin PC3 UP	3/35	0.000237643788661734	0.00361039204963072	24.8447204968944	DDIT4;APOLD1;ATF3	DSigDB
678	15-Acetyldeoxynivalenol CTD 00002073	4/89	0.000253984780781036	0.00384414559182124	13.0271942680345	KLF10;PER1;ARC;ATF3	DSigDB
679	Bexarotene CTD 00003225	4/91	0.000276583385898339	0.00417050453792777	12.7408823060997	KLF10;DUSP1;DDIT4;PLAT	DSigDB
680	PD 98059 CTD 00003206	6/262	0.000286793799058993	0.00430832774258025	6.63790242283438	EGR1;NR4A1;ARC;FOS;JUNB;ATF3	DSigDB
681	niclosamide PC3 UP	5/168	0.000286886803055	0.00429370360260011	8.62663906142167	PPP1R15A;DUSP1;DDIT4;KLF4;ATF3	DSigDB
682	arachidonic acid CTD 00007139	5/168	0.000286886803055	0.00427780099666455	8.62663906142167	EGR1;DDIT4;FOS;PHLDA1;ATF3	DSigDB
683	clotrimazole PC3 UP	4/92	0.000288408107590961	0.00428461638804874	12.6023944549464	PPP1R15A;DUSP1;DDIT4;ATF3	DSigDB
684	3-(1-methylpyrrolidin-2-yl)pyridine CTD 00006393	8/499	0.000312418659583931	0.00462425560104745	4.64697510963957	EGR1;ZFP36;ARC;DDIT4;FOSB;PLAT;FOS;JUNB	DSigDB
685	cyclosporin A CTD 00007121	30/4825	0.000316189765437459	0.00466293038700077	1.80220770443794	PPP1R15A;CSRNP1;ERRFI1;CEBPA;ZCCHC7;CITED2;NEDD9;PLAT;PDK4;TNFSF10;PHLDA1;JUNB;IER5;EGR1;EGR2;DUSP1;SPRY4;KLHL21;FOS;PASK;KLF4;KLF2;NR4A1;BCL6;DDIT4;PHF13;SGK1;RIN2;RBM24;ATF3	DSigDB
686	acetaminophen CTD 00005295	27/4135	0.000344163376129879	0.00505694070182078	1.89264497134746	PPP1R15A;CSRNP1;ERRFI1;PLAT;APOLD1;TNFSF10;CEP97;JUNB;IER5;HES5;SLC25A25;EGR1;DUSP1;SPRY4;KLHL21;FOS;PASK;KLF2;FOSL2;ARL4D;PER1;DDIT4;PHF13;FOSB;YPEL5;RIN2;ATF3	DSigDB
687	CUPRIC OXIDE CTD 00001471	7/393	0.000405826466727763	0.00594129947289446	5.16281299553785	EGR1;NR4A1;ARC;FOSB;FOS;CDC40;ATF3	DSigDB
688	cyclophosphamide CTD 00005734	6/280	0.000408592807779589	0.00596012552217619	6.2111801242236	EGR1;BCL6;DDIT4;SGK1;KLF4;IER5	DSigDB
689	daunorubicin MCF7 DOWN	13/1290	0.000410282570267558	0.0059631683317588	2.92102011009999	KLF10;CITED2;DUSP1;NEDD9;KLF4;FOSL2;ZFP36;BCL6;DDIT4;SGK1;JUNB;IER5;IP6K2	DSigDB
690	(-)-isoprenaline HL60 UP	5/182	0.00041439249416407	0.00600123806296599	7.96305144131231	DUSP1;SGK1;YPEL5;PHLDA1;APOLD1	DSigDB
691	celastrol CTD 00002186	4/102	0.00042743412629386	0.00616792040307913	11.3668655868144	CITED2;DDIT4;TNFSF10;ATF3	DSigDB
692	oxygen CTD 00006454	8/524	0.000432701441354066	0.00622162858175525	4.42526828188959	PPP1R15A;EGR1;DUSP1;DDIT4;FOS;KLF4;PHLDA1;ATF3	DSigDB
693	phenobarbital CTD 00006510	12/1129	0.00043877160737759	0.00628645726442057	3.08083336542535	PPP1R15A;ERRFI1;ZCCHC7;PPP1R15B;DUSP1;DDIT4;TNFSF10;KLHL21;PHF13;ME3;RBM24;ATF3	DSigDB
694	monensin MCF7 UP	3/43	0.000439336431899732	0.00627222863414298	20.2224469160768	EGR1;DDIT4;PHLDA1	DSigDB
695	trichostatin A HL60 UP	9/667	0.000458953562984292	0.00652914150026416	3.91108793429372	HBS1L;EGR1;EGR2;BCL6;PASK;SGK1;KLF4;IER5;KLF2	DSigDB
696	deferoxamine PC3 UP	3/44	0.000470322100539523	0.00666731259426802	19.7628458498024	DUSP1;DDIT4;KLF4	DSigDB
697	isoflupredone PC3 UP	3/44	0.000470322100539523	0.00664391851498989	19.7628458498024	PER1;DUSP1;PLAT	DSigDB
698	STYRENE CTD 00001125	3/44	0.000470322100539523	0.00662068803067174	19.7628458498024	EGR1;TNFSF10;FOS	DSigDB
699	GDC-0941 CTD 00004868	8/533	0.000484291357985433	0.00679357842247161	4.35054517769258	BCL6;CITED2;PDK4;TNFSF10;YPEL5;PHLDA1;RIN2;IP6K2	DSigDB
700	Prestwick-983 HL60 UP	5/189	0.000492265836095324	0.00688146616708255	7.6681236101526	NR4A1;FOS;SGK1;PHLDA1;APOLD1	DSigDB
701	thapsigargin MCF7 UP	7/407	0.000500114795568512	0.00696699711750459	4.98522237652672	PPP1R15A;EGR1;PER1;DDIT4;KLF4;PHLDA1;ATF3	DSigDB
702	Bromoacetate CTD 00000832	3/45	0.000502675932450775	0.0069785286346442	19.3236714975845	PPP1R15A;EGR1;TNFSF10	DSigDB
703	5707885 PC3 UP	3/45	0.000502675932450775	0.006954547436587	19.3236714975845	PPP1R15A;DDIT4;ATF3	DSigDB
704	Diquat dication CTD 00005858	3/45	0.000502675932450775	0.00693073049331102	19.3236714975845	PPP1R15A;DUSP1;ATF3	DSigDB
705	actinomycin D CTD 00005748	5/190	0.00050423149435363	0.00692845049920721	7.627765064836	TNFSF10;NEDD9;PLAT;FOS;IER5	DSigDB
706	alsterpaullone PC3 DOWN	12/1153	0.000529776731418968	0.00725469768943118	3.01670500395943	BCL6;CITED2;DUSP1;DDIT4;KLHL21;NEDD9;SGK1;KLF4;PHLDA1;IER5;RIN2;CDC40	DSigDB
707	methylbenzethonium chloride PC3 UP	4/108	0.000530736755888443	0.00724320738714194	10.7353730542136	PPP1R15A;DUSP1;DDIT4;ATF3	DSigDB
708	indometacin PC3 UP	3/47	0.000571586570405661	0.00777434977180132	18.5013876040703	CITED2;KLF4;ATF3	DSigDB
709	nifedipine HL60 DOWN	3/47	0.000571586570405661	0.0077481735099434	18.5013876040703	EGR1;PHLDA1;ATF3	DSigDB
710	dimethyloxalylglycine PC3 UP	3/48	0.000608191891090009	0.00821671326687375	18.1159420289855	DUSP1;DDIT4;KLF4	DSigDB
711	gossypol MCF7 UP	3/48	0.000608191891090009	0.00818923262049625	18.1159420289855	DDIT4;PHLDA1;ATF3	DSigDB
712	doxorubicin MCF7 DOWN	11/1006	0.000617453708759359	0.0082862287715506	3.16938946033941	KLF10;ZFP36;CITED2;DUSP1;DDIT4;ERF;NEDD9;KLF4;PHLDA1;JUNB;IER5	DSigDB
713	simvastatin CTD 00007319	6/304	0.000630093749017149	0.00842776555994366	5.720823798627	KLF10;TNFSF10;PLAT;FOS;ATF3;KLF2	DSigDB
714	17-Ethynyl estradiol CTD 00005932	6/304	0.000630093749017149	0.00839985905146703	5.720823798627	EGR1;PLAT;FOS;KLF4;RBM24;ATF3	DSigDB
715	mitomycin C CTD 00007136	6/308	0.000674649318465449	0.00896415233050131	5.64652738565782	EGR1;DDIT4;TNFSF10;NEDD9;FOS;SGK1	DSigDB
716	pergolide HL60 UP	6/312	0.000721613541586946	0.00955663196851659	5.57413600891862	ZFP36;BCL6;DDIT4;SGK1;YPEL5;APOLD1	DSigDB
717	securinine PC3 UP	3/52	0.000769499110594397	0.010157388259846	16.7224080267559	DUSP1;ATF3;FOSL2	DSigDB
718	Demecolcine CTD 00005762	10/876	0.000804626048522289	0.0105863544815384	3.30884785917543	PPP1R15A;EGR1;EGR2;CITED2;TNFSF10;FOS;SGK1;YPEL5;PHLDA1;ATF3	DSigDB
719	calcitriol CTD 00005558	16/1958	0.000841241292905671	0.0110320437955643	2.36858077600628	CSRNP1;ERRFI1;EGR1;DUSP1;FOS;ARID3B;APCDD1;KLF4;FOSL2;NR4A1;ZFP36;RNF39;SGK1;JUNB;RIN2;ATF3	DSigDB
720	vorinostat HL60 UP	9/727	0.000849793971356448	0.0111080211970164	3.58830213503977	HBS1L;EGR1;BCL6;FOS;PASK;SGK1;KLF4;IER5;KLF2	DSigDB
721	cadmium acetate CTD 00001325	3/54	0.000859406908989732	0.0111973210860604	16.1030595813205	NR4A1;BCL6;FOSB	DSigDB
722	atovaquone HL60 DOWN	3/55	0.000906753055132673	0.0117760896773037	15.8102766798419	DDIT4;NEDD9;ATF3	DSigDB
723	genistein CTD 00007324	12/1231	0.000943511142202324	0.012214070284587	2.82555716455339	EGR1;NR4A1;CITED2;DUSP1;TNFSF10;NEDD9;PLAT;FOS;SGK1;YPEL5;PHLDA1;ATF3	DSigDB
724	5707885 MCF7 UP	3/56	0.000955723277397336	0.0123325061371849	15.527950310559	EGR1;DDIT4;ATF3	DSigDB
725	LITHIUM CTD 00006220	3/56	0.000955723277397336	0.0122931051591108	15.527950310559	DUSP1;FOSB;FOS	DSigDB
726	0297417-0002B PC3 UP	4/127	0.000974477638078178	0.0124944171047858	9.12929362090608	DDIT4;KLF4;ATF3;KLF2	DSigDB
727	acetaldehyde CTD 00005293	4/129	0.00103275769797475	0.0131996269588773	8.98775418492304	CSRNP1;EGR1;NR4A1;FOS	DSigDB
728	doxorubicin CTD 00005874	9/750	0.00105795127100338	0.0134788348641127	3.47826086956522	CEBPA;EGR1;NR4A1;CITED2;DENND2A;TNFSF10;FOS;ATF3;KLF2	DSigDB
729	DEOXYNIVALENOL CTD 00000341	4/130	0.00106279785311863	0.0134978680020682	8.91861761426979	EGR1;DUSP1;FOS;ATF3	DSigDB
730	FENRETINIDE CTD 00007166	5/228	0.00114466737294208	0.0144919208913987	6.35647088736334	PPP1R15A;NR4A1;DDIT4;TNFSF10;ATF3	DSigDB
731	AFLATOXIN B1 CTD 00007128	21/3081	0.00121765051903509	0.0153675893092014	1.97564314240154	PPP1R15A;CEBPA;EGR1;EGR2;DUSP1;SPRY4;KLHL21;PLAT;FOS;PASK;FOSL2;GRM2;GNG4;DDIT4;SGK1;PHLDA1;JUNB;IER5;RBM24;ATF3;HES5	DSigDB
732	nocodazole MCF7 UP	3/62	0.00128484058324212	0.016164900587915	14.0252454417952	EGR1;PHLDA1;ATF3	DSigDB
733	Chromium(III) oxide CTD 00001091	3/62	0.00128484058324212	0.0161145426421582	14.0252454417952	TNFSF10;SGK1;JUNB	DSigDB
734	valsartan CTD 00002971	3/63	0.00134576892748668	0.0168262910001907	13.8026224982747	KLF10;CEBPA;EGR1	DSigDB
735	Ethene CTD 00007378	2/16	0.00136432455078224	0.0170054818620722	36.231884057971	FOS;HES5	DSigDB
736	DL-Mevalonic acid CTD 00006329	3/65	0.00147301315818276	0.0183035523914931	13.3779264214047	TNFSF10;PLAT;KLF2	DSigDB
737	syrosingopine PC3 UP	3/66	0.0015393677538831	0.0190692140834873	13.1752305665349	DUSP1;DDIT4;FOSL2	DSigDB
738	allopurinol CTD 00005353	2/17	0.00154279380451973	0.0190530302361854	34.1005967604433	DUSP1;FOS	DSigDB
739	proadifen CTD 00006614	2/17	0.00154279380451973	0.0189947640886742	34.1005967604433	EGR1;ATF3	DSigDB
740	Cadmium sulfate CTD 00001745	4/144	0.00155035422770777	0.0190296528071692	8.05152979066023	NR4A1;FOS;SGK1;ATF3	DSigDB
741	quinpirole HL60 UP	5/245	0.00157267494845972	0.0192449524088111	5.91540964211772	DUSP1;SGK1;YPEL5;PHLDA1;APOLD1	DSigDB
742	Chromium(II) chloride CTD 00000877	3/67	0.00160756938494604	0.0196123464963416	12.9785853341986	TNFSF10;SGK1;JUNB	DSigDB
743	deptropine PC3 UP	3/68	0.00167763677273377	0.0204053342810458	12.7877237851662	PPP1R15A;DDIT4;ATF3	DSigDB
744	hycanthone MCF7 UP	3/68	0.00167763677273377	0.0203438724308017	12.7877237851662	DDIT4;YPEL5;ATF3	DSigDB
745	Nilotinib CTD 00004428	2/18	0.00173178171962537	0.0209373970066419	32.2061191626409	FOS;JUNB	DSigDB
746	8-Bromo-cAMP, Na CTD 00007044	8/652	0.00177314585547857	0.0213733090244214	3.55650395661065	EGR1;NR4A1;EGR2;DUSP1;ERF;PLAT;SGK1;APCDD1	DSigDB
747	Methoxycamptothecin CTD 00001213	2/19	0.00193121572465896	0.0232091776342596	30.511060259344	FOS;JUNB	DSigDB
748	chlorpromazine PC3 UP	3/72	0.00197692958961783	0.0236878527613137	12.0772946859903	PPP1R15A;DDIT4;ATF3	DSigDB
749	harmine PC3 UP	3/72	0.00197692958961783	0.0236175623970368	12.0772946859903	HBS1L;SPRY4;APOLD1	DSigDB
750	rosiglitazone PC3 UP	3/73	0.00205659788144234	0.0244966363038072	11.9118522930316	CITED2;DUSP1;KLF4	DSigDB
751	Vanadic sulfate CTD 00001628	4/157	0.00212597454890934	0.0252482995100561	7.38484261054186	ERRFI1;BCL6;DUSP1;FOS	DSigDB
752	diflorasone PC3 UP	2/20	0.00214102361124419	0.0253522384084385	28.9855072463768	PER1;DUSP1	DSigDB
753	monensin PC3 UP	2/20	0.00214102361124419	0.0252778916682378	28.9855072463768	PPP1R15A;DDIT4	DSigDB
754	withaferin A MCF7 UP	3/76	0.00230750789161867	0.0271638209697566	11.441647597254	DUSP1;PHLDA1;ATF3	DSigDB
755	eugenol CTD 00005949	4/161	0.00232921488699648	0.0273394143878946	7.20136825996939	EGR2;PLAT;ATF3;FOSL2	DSigDB
756	clotrimazole MCF7 UP	2/21	0.00236113353212718	0.0276334988382093	27.6052449965493	DDIT4;ATF3	DSigDB
757	salubrinal CTD 00004410	2/21	0.00236113353212718	0.0275534017401276	27.6052449965493	PPP1R15A;ATF3	DSigDB
758	hycanthone PC3 UP	2/21	0.00236113353212718	0.0274737676310521	27.6052449965493	APOLD1;ATF3	DSigDB
759	metixene MCF7 UP	2/21	0.00236113353212718	0.027394592508196	27.6052449965493	DDIT4;PHLDA1	DSigDB
760	norcyclobenzaprine MCF7 UP	2/21	0.00236113353212718	0.0273158724147817	27.6052449965493	DDIT4;PHLDA1	DSigDB
761	cinnamaldehyde CTD 00000671	4/165	0.00254547851634374	0.0293641733719194	7.02678963548529	EGR1;DDIT4;FOS;ATF3	DSigDB
762	clonidine HL60 UP	3/79	0.00257662528850746	0.0296385526043744	11.0071546505228	SGK1;YPEL5;PHLDA1	DSigDB
763	fluorometholone HL60 UP	2/22	0.00259147399914311	0.0297244282636757	26.3504611330698	PER1;DUSP1	DSigDB
764	lasalocid HL60 DOWN	2/22	0.00259147399914311	0.0296399838651993	26.3504611330698	EGR1;ATF3	DSigDB
765	pyrimethamine PC3 UP	2/22	0.00259147399914311	0.0295560179052413	26.3504611330698	DDIT4;NEDD9	DSigDB
766	dinoprost HL60 UP	3/80	0.00267045269153996	0.0303707416275138	10.8695652173913	NR4A1;FOS;SGK1	DSigDB
767	piroxicam CTD 00006571	7/549	0.00280328084166485	0.0317915737142048	3.69578416620469	PPP1R15A;ARC;DUSP1;KLHL21;PLAT;KLF4;ATF3	DSigDB
768	clioquinol HL60 UP	2/23	0.00283197388192611	0.0320267608107712	25.2047889098929	PHLDA1;ATF3	DSigDB
769	ethaverine PC3 UP	2/23	0.00283197388192611	0.0319370499961752	25.2047889098929	DUSP1;DDIT4	DSigDB
770	LY-294002 MCF7 UP	3/83	0.0029645181879323	0.0333384084486465	10.4766893661603	BCL6;YPEL5;APOLD1	DSigDB
771	Lead(II) acetate CTD 00000394	3/84	0.00306678495215292	0.0343924128617483	10.351966873706	TNFSF10;SGK1;JUNB	DSigDB
772	SILVER CTD 00006742	3/84	0.00306678495215292	0.0342968783815768	10.351966873706	EGR1;TNFSF10;FOS	DSigDB
773	Go 7874 MRC	2/24	0.00308256240753893	0.0343778289549909	24.1545893719807	PIM3;SGK1	DSigDB
774	protriptyline MCF7 UP	2/24	0.00308256240753893	0.0342828625766622	24.1545893719807	DDIT4;PHLDA1	DSigDB
775	Bortezomib CTD 00003736	9/878	0.00310248605023755	0.0344093907389982	2.97117955828464	PPP1R15A;CEBPA;EGR1;BCL6;TNFSF10;SGK1;YPEL5;PHLDA1;ATF3	DSigDB
776	dexamethasone CTD 00005779	6/421	0.00329184745092575	0.0364092797731513	4.13095115150263	CEBPA;PER1;DUSP1;TNFSF10;PLAT;SGK1	DSigDB
777	fluvastatin PC3 UP	2/25	0.0033431691568994	0.0368756137689781	23.1884057971014	PHLDA1;KLF2	DSigDB
778	dapsone CTD 00005751	2/25	0.0033431691568994	0.0367748607258934	23.1884057971014	PER1;NR4A1	DSigDB
779	Zoledronic acid CTD 00003127	6/425	0.00344803275484996	0.0378250132725502	4.0920716112532	PPP1R15A;SS18;CEBPA;EGR1;EGR2;RIN2	DSigDB
780	GNF-Pf-4325 CTD 00005408	3/88	0.00349746729938551	0.0382630525742556	9.88142292490119	FOSB;FOS;ATF3	DSigDB
781	gedunin CTD 00003449	3/89	0.00361061247664119	0.039393836940264	9.77039570102589	CITED2;DDIT4;ATF3	DSigDB
782	ebselen MCF7 UP	2/26	0.00361372406457452	0.0393212245512892	22.2965440356745	EGR1;ATF3	DSigDB
783	flunisolide HL60 UP	2/26	0.00361372406457452	0.0392152374231186	22.2965440356745	PER1;DUSP1	DSigDB
784	metixene PC3 UP	2/26	0.00361372406457452	0.0391098201182178	22.2965440356745	PPP1R15A;ATF3	DSigDB
785	clomipramine PC3 UP	4/182	0.00361935598939423	0.0390657566040246	6.37044115304985	PPP1R15A;DDIT4;PLAT;ATF3	DSigDB
786	Velcade(Bortezomib) BOSS	4/183	0.00369074062956265	0.0397297373652921	6.33562999920805	BCL6;TNFSF10;PLAT;ATF3	DSigDB
787	Copper(II) chloride CTD 00001408	4/184	0.00376307697484111	0.0404003944018942	6.30119722747322	EGR1;DUSP1;FOS;IER5	DSigDB
788	15-delta prostaglandin J2 HL60 UP	4/185	0.00383637106202408	0.0410777390843323	6.26713670191931	PPP1R15A;BCL6;UBFD1;IER5	DSigDB
789	dobutamine PC3 UP	2/27	0.00389415741682432	0.0415858826528772	21.4707461084273	DUSP1;ATF3	DSigDB
790	halcinonide HL60 UP	2/27	0.00389415741682432	0.0414758670903035	21.4707461084273	PER1;DUSP1	DSigDB
791	mometasone MCF7 UP	2/27	0.00389415741682432	0.0413664320847881	21.4707461084273	DDIT4;ATF3	DSigDB
792	2-Methylcholine CTD 00002006	13/1666	0.00416480246549679	0.0441249861212897	2.26177427492736	PPP1R15A;ERRFI1;ZCCHC7;EGR1;DUSP1;UBFD1;CCDC117;ARID3B;DDIT4;ERF;PHF13;PHLDA1;IP6K2	DSigDB
793	fludroxycortide HL60 UP	2/28	0.00418439985127567	0.0442162566961571	20.703933747412	PER1;DUSP1	DSigDB
794	flumetasone HL60 UP	2/28	0.00418439985127567	0.0441005073330781	20.703933747412	PER1;DUSP1	DSigDB
795	fluphenazine PC3 UP	2/28	0.00418439985127567	0.0439853624053155	20.703933747412	DDIT4;ATF3	DSigDB
796	Chinomethionate CTD 00000210	2/28	0.00418439985127567	0.0438708171907184	20.703933747412	FOS;JUNB	DSigDB
797	thioguanosine MCF7 UP	3/95	0.00433651019028777	0.045347506561295	9.1533180778032	EGR1;DDIT4;ATF3	DSigDB
798	diflorasone HL60 UP	2/29	0.00448438235333526	0.046772340296704	19.9900049975012	PER1;DUSP1	DSigDB
799	monensin HL60 UP	2/29	0.00448438235333526	0.0466514815362474	19.9900049975012	PPP1R15A;SGK1	DSigDB
800	ribavirin HL60 UP	2/29	0.00448438235333526	0.0465312457590921	19.9900049975012	PER1;DUSP1	DSigDB
801	hydrocortisone CTD 00006117	3/97	0.00459669875098094	0.0475740595667076	8.96458987001345	PER1;ZFP36;DUSP1	DSigDB
802	apigenin HL60 UP	4/196	0.00470752134576502	0.0485961049693589	5.91540964211772	HBS1L;EGR1;NR4A1;APOLD1	DSigDB
803	ETHYL METHANESULFONATE CTD 00005938	16/2315	0.00473564168971133	0.0487613643037795	2.00331799542993	KLF10;PPP1R15A;ZCCHC7;EGR1;EGR2;CCDC117;APOLD1;FOSL2;GNG4;TNFSF10;SGK1;YPEL5;PHLDA1;RIN2;ATF3;IP6K2	DSigDB
804	colforsin MCF7 DOWN	2/30	0.00479403625548916	0.0492367090933657	19.3236714975845	CEBPA;PASK	DSigDB
805	dequalinium chloride MCF7 UP	2/30	0.00479403625548916	0.0491114248463088	19.3236714975845	DDIT4;ATF3	DSigDB
806	gabexate HL60 UP	2/30	0.00479403625548916	0.0489867765598969	19.3236714975845	PER1;DUSP1	DSigDB
807	Ampiroxicam-94 mg/kg in CMC-Rat-Kidney-3d-up	12/286	2.47767601870489e-10	1.95141763233197e-06	12.1617512921861	EGR1;PER1;ZFP36;EGR2;PLAT;FOS;KLF4;PHLDA1;JUNB;RIN2;ATF3;SLC25A25	DrugMatrix
808	Haloperidol-21 mg/kg in Corn Oil-Rat-Heart-3d-up	12/299	4.12268001173413e-10	1.6235113886209e-06	11.6329794968736	HBS1L;EGR1;PER1;ZFP36;PDK4;PLAT;FOS;KLF4;PHLDA1;JUNB;RIN2;ATF3	DrugMatrix
809	Mevastatin-1200 mg/kg in CMC-Rat-Kidney-3d-up	11/288	3.96762046182225e-09	1.04163262524374e-05	11.0708534621578	EGR1;PER1;ZFP36;EGR2;PLAT;FOS;KLF4;JUNB;RIN2;ATF3;SLC25A25	DrugMatrix
810	Methyl Salicylate-444 mg/kg in Corn Oil-Rat-Kidney-3d-up	11/290	4.26429432223415e-09	8.39639552047904e-06	10.9945027486257	EGR1;PER1;ZFP36;EGR2;PLAT;FOS;KLF4;JUNB;RIN2;ATF3;SLC25A25	DrugMatrix
811	Isoeugenol-1560 mg/kg in CMC-Rat-Kidney-3d-up	11/299	5.86011978875167e-09	9.23086069124163e-06	10.6635645388008	EGR1;PER1;ZFP36;EGR2;PDK4;FOS;KLF4;JUNB;RIN2;ATF3;SLC25A25	DrugMatrix
812	Lisinopril-2000 mg/kg in CMC-Rat-Kidney-3d-up	11/299	5.86011978875167e-09	7.69238390936802e-06	10.6635645388008	EGR1;PER1;ZFP36;EGR2;PLAT;FOS;KLF4;JUNB;RIN2;ATF3;SLC25A25	DrugMatrix
813	Tranilast-1100 mg/kg in CMC-Rat-Heart-3d-up	11/305	7.20176312717861e-09	8.10301234137981e-06	10.4537894986933	EGR1;PER1;ZFP36;PDK4;PLAT;FOS;KLF4;PHLDA1;JUNB;RIN2;ATF3	DrugMatrix
814	Irinotecan-5 mg/kg in Saline-Rat-Kidney-5d-up	11/306	7.45028421585394e-09	7.3348048105082e-06	10.4196267879132	KLF10;EGR1;PER1;ZFP36;EGR2;FOS;KLF4;JUNB;RIN2;ATF3;SLC25A25	DrugMatrix
815	Irinotecan-5 mg/kg in Saline-Rat-Heart-5d-up	11/316	1.03912226097962e-08	9.09347436386163e-06	10.0898917629793	KLF10;EGR1;PER1;ZFP36;PDK4;PLAT;FOS;KLF4;PHLDA1;JUNB;ATF3	DrugMatrix
816	Oxfendazole-1500 mg/kg in CMC-Rat-Kidney-3d-up	11/323	1.30271868953173e-08	1.02602123987519e-05	9.87122537802306	EGR1;PER1;ZFP36;EGR2;PLAT;FOS;KLF4;JUNB;RIN2;ATF3;SLC25A25	DrugMatrix
817	Ampiroxicam-94 mg/kg in CMC-Rat-Kidney-5d-up	11/329	1.57456268671652e-08	1.12738688368903e-05	9.69120303070349	EGR1;PER1;ZFP36;EGR2;PLAT;FOS;KLF4;JUNB;RIN2;ATF3;SLC25A25	DrugMatrix
818	Ketamine-30 mg/kg in Saline-Rat-Heart-3d-up	10/266	2.49467638367637e-08	1.63733926648626e-05	10.89680723548	EGR1;PER1;ZFP36;EGR2;PLAT;FOS;KLF4;PHLDA1;JUNB;ATF3	DrugMatrix
819	Trihexyphenidyl-588 mg/kg in CMC-Rat-Heart-3d-up	10/270	2.87248277362672e-08	1.74028264039108e-05	10.7353730542136	EGR1;PER1;ZFP36;PDK4;PLAT;FOS;KLF4;PHLDA1;JUNB;ATF3	DrugMatrix
820	Sodium Nitroprusside-6 mg/kg in Saline-Rat-Heart-5d-dn	10/272	3.07969143484182e-08	1.73254641005816e-05	10.6564364876385	HBS1L;EGR1;PER1;ZFP36;PDK4;FOS;KLF4;PHLDA1;JUNB;ATF3	DrugMatrix
821	Epirubicin-2.7 mg/kg in Saline-Rat-Kidney-5d-up	10/279	3.91283425627e-08	2.05449884015884e-05	10.3890706976261	EGR1;PER1;ZFP36;EGR2;FOS;KLF4;JUNB;RIN2;ATF3;SLC25A25	DrugMatrix
822	Nifedipine-1022 mg/kg in CMC-Rat-Heart-3d-up	10/283	4.4733458597171e-08	2.20200449944574e-05	10.2422287089671	EGR1;PER1;ZFP36;PDK4;PLAT;FOS;KLF4;PHLDA1;JUNB;ATF3	DrugMatrix
823	Vecuronium Bromide-0.005 mg/kg in Saline-Rat-Heart-3d-up	10/284	4.62409369701797e-08	2.14231540927727e-05	10.2061645233721	EGR1;PER1;ZFP36;PLAT;FOS;KLF4;PHLDA1;JUNB;ATF3;SLC25A25	DrugMatrix
824	Nifedipine-1022 mg/kg in CMC-Rat-Heart-5d-up	10/292	6.00080679238386e-08	2.62568634982307e-05	9.9265435775263	EGR1;PER1;ZFP36;PDK4;PLAT;FOS;KLF4;PHLDA1;JUNB;ATF3	DrugMatrix
825	Flavoxate-1255 mg/kg in CMC-Rat-Heart-5d-up	10/293	6.19607939595108e-08	2.56843796434267e-05	9.8926645892071	EGR1;PER1;ZFP36;PDK4;PLAT;FOS;KLF4;PHLDA1;JUNB;ATF3	DrugMatrix
826	Idarubicin-0.625 mg/kg in Saline-Rat-Heart-5d-up	10/296	6.81596080963631e-08	2.68412536683478e-05	9.79240109674892	EGR1;PER1;ZFP36;PLAT;FOS;KLF4;PHLDA1;JUNB;ATF3;SLC25A25	DrugMatrix
827	Clonazepam-2500 mg/kg in CMC-Rat-Heart-3d-up	10/297	7.03441008628797e-08	2.63823875426686e-05	9.75943004928512	HBS1L;EGR1;PER1;ZFP36;PDK4;FOS;KLF4;PHLDA1;JUNB;ATF3	DrugMatrix
828	Cimetidine-100 mg/kg in CMC-Rat-Heart-5d-up	10/298	7.25901142532378e-08	2.59872609026591e-05	9.72668028401906	EGR1;PER1;ZFP36;PDK4;PLAT;FOS;KLF4;PHLDA1;JUNB;ATF3	DrugMatrix
829	Ketamine-30 mg/kg in Saline-Rat-Heart-5d-dn	10/299	7.48991383411547e-08	2.56480701554319e-05	9.69414958072803	HBS1L;EGR1;PER1;ZFP36;PDK4;FOS;KLF4;PHLDA1;JUNB;ATF3	DrugMatrix
830	D-Tubocurarine Chloride-0.0033 mg/kg in Saline-Rat-Heart-5d-up	10/303	8.4796205857956e-08	2.78272882223859e-05	9.56617400870522	EGR1;PER1;ZFP36;PDK4;PLAT;ME3;FOS;PHLDA1;JUNB;ATF3	DrugMatrix
831	Sulfanilamide-636 mg/kg in Corn Oil-Rat-Kidney-3d-up	10/304	8.74437040830928e-08	2.75482645343376e-05	9.534706331045	EGR1;PER1;ZFP36;EGR2;FOS;KLF4;JUNB;RIN2;ATF3;SLC25A25	DrugMatrix
832	Cobalt(II) Acetylacetonate-100 mg/kg in Corn Oil-Rat-Heart-3d-up	10/305	9.01638020274814e-08	2.73126963372478e-05	9.50344499881207	HBS1L;EGR1;PER1;ZFP36;EGR2;FOS;KLF4;PHLDA1;JUNB;ATF3	DrugMatrix
833	Benzyl Acetate-1868 mg/kg in CMC-Rat-Kidney-1d-up	10/306	9.29582105635148e-08	2.7116254311046e-05	9.47238798901203	EGR1;PER1;ZFP36;EGR2;FOS;KLF4;JUNB;RIN2;ATF3;SLC25A25	DrugMatrix
834	33'5-Triiodo-L-Thyronine-0.1 mg/kg in PEG400-Rat-Heart-3d-up	10/307	9.58286741254086e-08	2.69552370504185e-05	9.44153330500873	HBS1L;PER1;ZFP36;PDK4;PLAT;FOS;KLF4;JUNB;ATF3;SLC25A25	DrugMatrix
835	Nateglinide-625 mg/kg in CMC-Rat-Kidney-3d-up	10/311	1.08107170914168e-07	2.93604164868962e-05	9.32009879304721	EGR1;PER1;ZFP36;EGR2;FOS;KLF4;JUNB;RIN2;ATF3;SLC25A25	DrugMatrix
836	Sodium Orthovanadate-83 mg/kg in CMC-Rat-Kidney-3d-up	10/311	1.08107170914168e-07	2.8381735937333e-05	9.32009879304721	EGR1;PER1;ZFP36;PLAT;FOS;KLF4;JUNB;RIN2;ATF3;SLC25A25	DrugMatrix
837	Emetine-1 mg/kg in Saline-Rat-Heart-1d-up	10/312	1.11385287141937e-07	2.82990490816096e-05	9.29022668153103	EGR1;PER1;ZFP36;PDK4;FOS;KLF4;PHLDA1;JUNB;ATF3;SLC25A25	DrugMatrix
838	Pralidoxime Chloride-48 mg/kg in Saline-Rat-Heart-3d-up	10/316	1.25390440957703e-07	3.08617222807147e-05	9.1726288754357	EGR1;PER1;ZFP36;PDK4;PLAT;FOS;KLF4;PHLDA1;JUNB;ATF3	DrugMatrix
839	Gentamicin-40 mg/kg in Saline-Rat-Kidney-5d-up	10/319	1.36889617437063e-07	3.2670988694979e-05	9.08636590795511	HBS1L;PER1;ZFP36;PDK4;PLAT;FOS;JUNB;RIN2;ATF3;SLC25A25	DrugMatrix
840	Diflunisal-207 mg/kg in Corn Oil-Rat-Kidney-1d-up	10/321	1.45062238018314e-07	3.36032407833011e-05	9.02975303625446	PER1;ZFP36;EGR2;PDK4;PLAT;FOS;KLF4;JUNB;ATF3;SLC25A25	DrugMatrix
841	Emetine-1 mg/kg in Saline-Rat-Kidney-1d-up	9/247	1.71759351819909e-07	3.86507615695315e-05	10.5615208590037	EGR1;PER1;ZFP36;FOS;KLF4;JUNB;RIN2;ATF3;SLC25A25	DrugMatrix
842	Prednisone-68 mg/kg in CMC-Rat-Heart-3d-up	10/332	1.98162057095173e-07	4.3353454491155e-05	8.73057447180024	EGR1;PER1;ZFP36;PDK4;PLAT;FOS;KLF4;PHLDA1;JUNB;ATF3	DrugMatrix
843	Nortriptyline-63 mg/kg in Water-Rat-Heart-3d-up	9/262	2.82734056698932e-07	6.01841467719132e-05	9.95685363425158	EGR1;PER1;ZFP36;PDK4;ME3;FOS;PHLDA1;JUNB;ATF3	DrugMatrix
844	Mefenamic Acid-93 mg/kg in Corn Oil-Rat-Kidney-5d-up	9/267	3.31522452827781e-07	6.87123904860949e-05	9.77039570102589	HBS1L;EGR1;PER1;ZFP36;FOS;JUNB;RIN2;ATF3;SLC25A25	DrugMatrix
845	Cisapride-250 mg/kg in Corn Oil-Rat-Heart-5d-up	9/269	3.52994558029342e-07	7.12867984368999e-05	9.69775335380637	EGR1;PER1;ZFP36;EGR2;PDK4;FOS;KLF4;JUNB;ATF3	DrugMatrix
846	Bromisovalum-250 mg/kg in Corn Oil-Rat-Heart-5d-up	9/273	3.9958863782054e-07	7.86790027868644e-05	9.55566172957477	ZCCHC7;EGR1;ZFP36;PDK4;FOS;KLF4;PHLDA1;JUNB;ATF3	DrugMatrix
847	Moxonidine-17 mg/kg in CMC-Rat-Heart-3d-up	9/273	3.9958863782054e-07	7.67600027188921e-05	9.55566172957477	EGR1;PER1;ZFP36;PLAT;FOS;KLF4;PHLDA1;JUNB;ATF3	DrugMatrix
848	Cobalt(II) Acetylacetonate-100 mg/kg in Corn Oil-Rat-Heart-5d-up	9/285	5.72873606753817e-07	0.000107427441114121	9.1533180778032	EGR1;ZFP36;PDK4;PLAT;FOS;PHLDA1;JUNB;RIN2;ATF3	DrugMatrix
849	Clemastine-2500 mg/kg in CMC-Rat-Heart-3d-up	9/286	5.89882239677364e-07	0.0001080444772023	9.12131346913956	PER1;ZFP36;PDK4;PLAT;FOS;KLF4;PHLDA1;JUNB;ATF3	DrugMatrix
850	Galantamine-110 mg/kg in CMC-Rat-Heart-3d-up	9/287	6.07327080256219e-07	0.000108711547365863	9.08953188910771	EGR1;PER1;ZFP36;PDK4;FOS;KLF4;PHLDA1;JUNB;ATF3	DrugMatrix
851	Epirubicin-2.7 mg/kg in Saline-Rat-Heart-5d-up	9/288	6.2521751897028e-07	0.000109426959542443	9.05797101449275	EGR1;PER1;ZFP36;PDK4;PLAT;FOS;KLF4;PHLDA1;JUNB	DrugMatrix
852	Buspirone-196 mg/kg in CMC-Rat-Heart-3d-up	9/290	6.62373565323457e-07	0.000113409873923642	8.99550224887556	EGR1;PER1;ZFP36;PDK4;FOS;KLF4;PHLDA1;JUNB;ATF3	DrugMatrix
853	Fluocinolone Acetonide-2.5 mg/kg in Corn Oil-Rat-Heart-5d-up	9/291	6.81658773081882e-07	0.000114228606314743	8.96458987001345	PER1;ZFP36;PDK4;PLAT;FOS;KLF4;PHLDA1;JUNB;RIN2	DrugMatrix
854	Ibuprofen-263 mg/kg in Corn Oil-Rat-Kidney-3d-up	9/292	7.01428783342206e-07	0.000115092772866734	8.93388921977367	PER1;ZFP36;PLAT;FOS;PHLDA1;JUNB;RIN2;ATF3;SLC25A25	DrugMatrix
855	Mevastatin-1200 mg/kg in CMC-Rat-Liver-3d-up	9/292	7.01428783342206e-07	0.000112743940767413	8.93388921977367	CEBPA;EGR1;PER1;ZFP36;PDK4;FOS;JUNB;ATF3;SLC25A25	DrugMatrix
856	Vinorelbine-1.5 mg/kg in Saline-Rat-Heart-3d-up	9/295	7.63750716277162e-07	0.000120306012827979	8.84303610906411	ZCCHC7;EGR1;PER1;ZFP36;PDK4;FOS;KLF4;PHLDA1;JUNB	DrugMatrix
857	Benzothiazyl Disulfide-2600 mg/kg in Corn Oil-Rat-Kidney-3d-up	9/297	8.07914737023766e-07	0.00012476738174116	8.78348704435661	HBS1L;PER1;ZFP36;EGR2;FOS;KLF4;RIN2;ATF3;SLC25A25	DrugMatrix
858	Buflomedil-615 mg/kg in CMC-Rat-Heart-5d-up	9/297	8.07914737023766e-07	0.000122368009015369	8.78348704435661	EGR1;PER1;ZFP36;PDK4;ME3;FOS;KLF4;JUNB;ATF3	DrugMatrix
859	Cimetidine-2000 mg/kg in CMC-Rat-Heart-3d-up	9/298	8.30814347138066e-07	0.000123462147133196	8.75401225561716	EGR1;PER1;ZFP36;PLAT;FOS;KLF4;PHLDA1;JUNB;ATF3	DrugMatrix
860	Chloroform-600 mg/kg in Water-Rat-Liver-5d-up	9/299	8.54274017043796e-07	0.000124597447374758	8.72473462265523	HBS1L;EGR1;PER1;ZFP36;PDK4;FOS;JUNB;ATF3;SLC25A25	DrugMatrix
861	Olanzapine-23 mg/kg in CMC-Rat-Heart-5d-up	9/299	8.54274017043796e-07	0.000122332039240672	8.72473462265523	EGR1;PER1;ZFP36;PDK4;FOS;KLF4;PHLDA1;JUNB;ATF3	DrugMatrix
862	Baclofen-6.6 mg/kg in CMC-Rat-Heart-3d-up	9/304	9.80381569058848e-07	0.000137883664962634	8.5812356979405	EGR1;PER1;ZFP36;PLAT;FOS;KLF4;PHLDA1;JUNB;ATF3	DrugMatrix
863	Closantel-22 mg/kg in CMC-Rat-Liver-3d-up	9/308	1.09257045925822e-06	0.000150966402405574	8.46979107848673	CEBPA;EGR1;PER1;ZFP36;PDK4;FOS;JUNB;ATF3;SLC25A25	DrugMatrix
864	Piclamilast-17 mg/kg in CMC-Rat-Heart-1d-up	9/309	1.1222937117195e-06	0.000152399746094875	8.44238075137189	EGR1;PER1;ZFP36;EGR2;FOS;KLF4;PHLDA1;JUNB;ATF3	DrugMatrix
865	Dexchlorpheniramine-3 mg/kg in Water-Rat-Heart-5d-up	9/310	1.15271398457128e-06	0.000153877548177684	8.41514726507714	EGR1;PER1;ZFP36;PDK4;FOS;KLF4;PHLDA1;JUNB;ATF3	DrugMatrix
866	Benazepril-1750 mg/kg in CMC-Rat-Kidney-5d-up	9/312	1.21570049051802e-06	0.000159580951055333	8.36120401337793	EGR1;PER1;ZFP36;EGR2;FOS;JUNB;RIN2;ATF3;SLC25A25	DrugMatrix
867	Diazepam-710 mg/kg in CMC-Rat-Heart-3d-up	9/312	1.21570049051802e-06	0.000156964869890491	8.36120401337793	EGR1;PER1;ZFP36;EGR2;FOS;KLF4;PHLDA1;JUNB;ATF3	DrugMatrix
868	Ouabain-144 mg/kg in CMC-Rat-Heart-5d-up	9/312	1.21570049051802e-06	0.000154433178440644	8.36120401337793	EGR1;PER1;ZFP36;PDK4;FOS;KLF4;PHLDA1;JUNB;ATF3	DrugMatrix
869	Benzethonium Chloride-138 mg/kg in Water-Rat-Heart-5d-up	9/313	1.24829471012239e-06	0.000156056652967047	8.3344909015141	EGR1;ZFP36;PDK4;PLAT;FOS;KLF4;PHLDA1;JUNB;ATF3	DrugMatrix
870	Valproic Acid-1500 mg/kg in Water-Rat-Heart-3d-up	9/314	1.28164192774812e-06	0.000157722059733503	8.3079479368596	HBS1L;EGR1;PER1;ZFP36;PDK4;FOS;KLF4;JUNB;ATF3	DrugMatrix
871	Chlorobenzene-500 mg/kg in CMC-Rat-Kidney-1d-up	9/315	1.3157566842437e-06	0.000159429225309283	8.2815734989648	EGR1;PER1;ZFP36;EGR2;FOS;JUNB;RIN2;ATF3;SLC25A25	DrugMatrix
872	Netilmicin-41 mg/kg in Saline-Rat-Kidney-3d-up	9/317	1.38634809656385e-06	0.000165437539523287	8.22932382389247	EGR1;PER1;ZFP36;EGR2;FOS;JUNB;RIN2;ATF3;SLC25A25	DrugMatrix
873	Amoxicillin-1100 mg/kg in Water-Rat-Liver-3d-up	9/333	2.07903702216886e-06	0.000244395456516447	7.83392087739914	CEBPA;EGR1;ZFP36;PDK4;FOS;PHLDA1;JUNB;ATF3;SLC25A25	DrugMatrix
874	Fluocinolone Acetonide-2.5 mg/kg in Corn Oil-Rat-Kidney-5d-up	9/340	2.46543386644174e-06	0.000285555251942576	7.67263427109974	HBS1L;ZCCHC7;EGR1;PER1;ZFP36;FOS;JUNB;ATF3;SLC25A25	DrugMatrix
875	Amitriptyline-160 mg/kg in Water-Rat-Heart-3d-up	9/342	2.58660533702157e-06	0.000295247878759158	7.627765064836	ZCCHC7;PER1;ZFP36;PDK4;PLAT;ME3;FOS;PHLDA1;ATF3	DrugMatrix
876	Amitraz-75 mg/kg in CMC-Rat-Heart-3d-up	8/265	3.55438433768722e-06	0.000399919014908922	8.75034181022696	EGR1;PER1;ZFP36;FOS;KLF4;PHLDA1;JUNB;ATF3	DrugMatrix
877	Celecoxib-400 mg/kg in Corn Oil-Rat-Heart-3d-dn	8/267	3.75728383096513e-06	0.000416793907784244	8.68479617868968	ZFP36;PDK4;PLAT;FOS;KLF4;PHLDA1;JUNB;ATF3	DrugMatrix
878	Tamoxifen-64 mg/kg in Corn Oil-Rat-Heart-5d-up	8/268	3.86236695617443e-06	0.000422500029817081	8.65239022279905	EGR1;PER1;ZFP36;PDK4;FOS;PHLDA1;JUNB;ATF3	DrugMatrix
879	Sodium Selenite-2 mg/kg in Water-Rat-Kidney-3d-dn	8/270	4.0800353195809e-06	0.000440196687356427	8.58829844337091	PER1;ZFP36;PLAT;FOS;KLF4;JUNB;RIN2;ATF3	DrugMatrix
880	Ebastine-2000 mg/kg in Water-Rat-Heart-5d-up	8/272	4.30802839238809e-06	0.000458513940789846	8.52514919011083	PER1;ZFP36;PDK4;PLAT;FOS;KLF4;JUNB;ATF3	DrugMatrix
881	Clomipramine-115 mg/kg in Water-Rat-Liver-3d-up	8/276	4.79658470854523e-06	0.000503705348860029	8.40159630329763	CEBPA;PER1;ZFP36;PDK4;FOS;JUNB;ATF3;SLC25A25	DrugMatrix
882	Pentoxifylline-1170 mg/kg in CMC-Rat-Heart-5d-up	8/282	5.61713544260773e-06	0.000582112615078664	8.22283893514236	EGR1;PER1;ZFP36;PDK4;FOS;PHLDA1;JUNB;ATF3	DrugMatrix
883	Alfacalcidol-0.043 mg/kg in CMC-Rat-Liver-5d-up	8/283	5.76483143170851e-06	0.000589659900729042	8.19378296717366	CEBPA;EGR1;PER1;ZFP36;FOS;JUNB;ATF3;SLC25A25	DrugMatrix
884	Sertraline-210 mg/kg in Corn Oil-Rat-Heart-5d-up	8/283	5.76483143170851e-06	0.000582100158412003	8.19378296717366	EGR1;PER1;ZFP36;PDK4;PLAT;PHLDA1;JUNB;ATF3	DrugMatrix
885	Tacrine-24 mg/kg in Water-Rat-Heart-5d-dn	8/283	5.76483143170851e-06	0.000574731801976408	8.19378296717366	ZFP36;PDK4;PLAT;FOS;KLF4;PHLDA1;JUNB;ATF3	DrugMatrix
886	Flavoxate-1255 mg/kg in CMC-Rat-Heart-3d-up	8/285	6.07011461142842e-06	0.000597602783495128	8.13628273582507	EGR1;PER1;ZFP36;FOS;KLF4;PHLDA1;JUNB;ATF3	DrugMatrix
887	Rapamycin-60 mg/kg in CMC-Rat-Heart-3d-up	8/285	6.07011461142842e-06	0.000590224971353213	8.13628273582507	EGR1;PER1;ZFP36;PDK4;FOS;KLF4;PHLDA1;ATF3	DrugMatrix
888	Azithromycin-225 mg/kg in Water-Rat-Kidney-3d-dn	8/286	6.22782044514985e-06	0.000598174558853661	8.10783419479072	PER1;ZFP36;PLAT;FOS;KLF4;JUNB;RIN2;ATF3	DrugMatrix
889	Phenytoin-572 mg/kg in Water-Rat-Heart-5d-up	8/286	6.22782044514985e-06	0.000590967636457834	8.10783419479072	EGR1;ZFP36;ME3;FOS;KLF4;PHLDA1;JUNB;ATF3	DrugMatrix
890	Nortriptyline-63 mg/kg in Water-Rat-Heart-5d-up	8/287	6.38898287394512e-06	0.000599043203752283	8.07958390142908	PER1;ZFP36;ME3;FOS;KLF4;PHLDA1;JUNB;ATF3	DrugMatrix
891	Amitraz-75 mg/kg in CMC-Rat-Heart-5d-up	8/288	6.5536632382007e-06	0.000607254725459632	8.05152979066023	EGR1;PER1;ZFP36;PDK4;FOS;PHLDA1;JUNB;ATF3	DrugMatrix
892	Pentoxifylline-1170 mg/kg in CMC-Rat-Heart-3d-up	8/288	6.5536632382007e-06	0.000600193624000799	8.05152979066023	EGR1;PER1;ZFP36;PDK4;FOS;PHLDA1;JUNB;ATF3	DrugMatrix
893	Mianserin-116 mg/kg in Corn Oil-Rat-Heart-3d-up	8/289	6.72192369588583e-06	0.00060852725320456	8.02366982598666	EGR1;PER1;ZFP36;PDK4;PLAT;FOS;JUNB;ATF3	DrugMatrix
894	Tamoxifen-32 mg/kg in Corn Oil-Rat-Liver-5d-up	8/291	7.06943766349101e-06	0.000632714670882446	7.96852432890084	EGR1;PER1;ZFP36;PDK4;FOS;JUNB;ATF3;SLC25A25	DrugMatrix
895	Pralidoxime Chloride-48 mg/kg in Saline-Rat-Heart-5d-up	8/292	7.24881965125894e-06	0.00064147981543051	7.94123486202104	EGR1;PER1;ZFP36;FOS;KLF4;PHLDA1;JUNB;ATF3	DrugMatrix
896	Phenylbutazone-368 mg/kg in CMC-Rat-Kidney-3d-up	8/294	7.6191611740662e-06	0.000666761260077171	7.88721285615695	PER1;ZFP36;EGR2;FOS;JUNB;RIN2;ATF3;SLC25A25	DrugMatrix
897	Benzethonium Chloride-30 mg/kg in Corn Oil-Rat-Heart-5d-up	8/295	7.81025429231687e-06	0.000675973217651513	7.86047654139032	PER1;ZFP36;PDK4;FOS;KLF4;PHLDA1;JUNB;ATF3	DrugMatrix
898	Daunorubicin-3.25 mg/kg in Saline-Rat-Heart-5d-dn	8/296	8.00538614537685e-06	0.000685330666097696	7.83392087739914	PER1;ZFP36;PDK4;PLAT;FOS;KLF4;JUNB;ATF3	DrugMatrix
899	Esmolol-27 mg/kg in Saline-Rat-Heart-5d-up	8/297	8.20462570096938e-06	0.000694834752912203	7.8075440394281	EGR1;PER1;ZFP36;PDK4;PLAT;FOS;PHLDA1;ATF3	DrugMatrix
900	Alfacalcidol-0.043 mg/kg in CMC-Rat-Liver-3d-up	8/298	8.40804280736141e-06	0.000704486650540197	7.78134422721525	EGR1;PER1;ZFP36;PDK4;FOS;JUNB;ATF3;SLC25A25	DrugMatrix
901	Pentoxifylline-1170 mg/kg in CMC-Rat-Heart-1d-up	8/298	8.40804280736141e-06	0.000697071001587142	7.78134422721525	PER1;ZFP36;ME3;FOS;KLF4;PHLDA1;JUNB;ATF3	DrugMatrix
902	Oxfendazole-1500 mg/kg in CMC-Rat-Liver-5d-up	8/299	8.61570820396343e-06	0.000706847060566833	7.75531966458242	CEBPA;EGR1;ZFP36;PDK4;FOS;JUNB;ATF3;SLC25A25	DrugMatrix
903	Clonidine-6 mg/kg in Water-Rat-Heart-3d-up	8/300	8.82769352582451e-06	0.00071677231143705	7.72946859903382	PER1;ZFP36;PDK4;PLAT;FOS;KLF4;JUNB;ATF3	DrugMatrix
904	Tenidap-75 mg/kg in Corn Oil-Rat-Kidney-3d-up	8/300	8.82769352582451e-06	0.000709458308259121	7.72946859903382	PER1;ZFP36;EGR2;FOS;JUNB;RIN2;ATF3;SLC25A25	DrugMatrix
905	Chlormadinone Acetate-2000 mg/kg in CMC-Rat-Kidney-3d-up	8/301	9.04407131352994e-06	0.000719506117831937	7.70378930136261	EGR1;PER1;ZFP36;EGR2;FOS;JUNB;ATF3;SLC25A25	DrugMatrix
906	Lacidipine-1 mg/kg in Corn Oil-Rat-Heart-0.25d-up	8/303	9.49029900516549e-06	0.000747455949646834	7.65293920696417	PER1;ZFP36;PDK4;PLAT;KLF4;PHLDA1;JUNB;ATF3	DrugMatrix
907	Mianserin-116 mg/kg in Corn Oil-Rat-Heart-1d-up	8/303	9.49029900516549e-06	0.000740055395689935	7.65293920696417	PER1;ZFP36;PDK4;PLAT;ME3;FOS;KLF4;ATF3	DrugMatrix
908	Prednisone-68 mg/kg in CMC-Rat-Heart-5d-up	8/303	9.49029900516549e-06	0.000732799950634151	7.65293920696417	HBS1L;EGR1;PER1;ZFP36;PDK4;PHLDA1;JUNB;ATF3	DrugMatrix
909	Sertraline-210 mg/kg in Corn Oil-Rat-Liver-5d-up	8/304	9.72029857242041e-06	0.000743272539382361	7.627765064836	CEBPA;EGR1;ZFP36;PDK4;FOS;JUNB;ATF3;SLC25A25	DrugMatrix
910	4-Chloro-2-Nitroaniline-1200 mg/kg in CMC-Rat-Kidney-1d-up	8/306	1.01944502929592e-05	0.000772033562570645	7.57791039120962	EGR1;PER1;ZFP36;FOS;JUNB;RIN2;ATF3;SLC25A25	DrugMatrix
911	Oxfendazole-1500 mg/kg in CMC-Rat-Liver-3d-up	8/307	1.04387577260819e-05	0.000783006246196391	7.55322664400699	CEBPA;EGR1;ZFP36;PDK4;FOS;JUNB;ATF3;SLC25A25	DrugMatrix
912	Fludrocortisone Acetate-125 mg/kg in CMC-Rat-Heart-3d-up	8/308	1.06879913124116e-05	0.000794137920533527	7.52870318087709	PER1;ZFP36;PDK4;PLAT;FOS;PHLDA1;JUNB;ATF3	DrugMatrix
913	Fluphenazine-22 mg/kg in Corn Oil-Rat-Heart-3d-up	8/311	1.14660541304163e-05	0.000843987311506155	7.45607903443777	SS18;EGR1;PER1;ZFP36;PDK4;PLAT;JUNB;ATF3	DrugMatrix
914	Methocarbamol-1125 mg/kg in CMC-Rat-Liver-3d-up	8/313	1.20108865988892e-05	0.000875905026415286	7.40843635690142	CEBPA;EGR1;ZFP36;PDK4;FOS;JUNB;ATF3;SLC25A25	DrugMatrix
915	Rolipram-75 mg/kg in CMC-Rat-Heart-1d-up	8/313	1.20108865988892e-05	0.000867869200484871	7.40843635690142	HBS1L;EGR1;ZFP36;FOS;KLF4;PHLDA1;JUNB;ATF3	DrugMatrix
916	Nateglinide-625 mg/kg in CMC-Rat-Liver-3d-up	8/315	1.25774040571954e-05	0.000900542130495191	7.36139866574649	CEBPA;EGR1;ZFP36;PDK4;FOS;JUNB;ATF3;SLC25A25	DrugMatrix
917	3-Acetamidophenol-700 mg/kg in Corn Oil-Rat-Liver-3d-up	8/316	1.28690101593677e-05	0.000913120036172794	7.33810310034856	CEBPA;EGR1;ZFP36;PDK4;FOS;JUNB;ATF3;SLC25A25	DrugMatrix
918	Clindamycin-161 mg/kg in Saline-Rat-Kidney-5d-up	8/317	1.31662981446074e-05	0.00092587289452614	7.31495451012664	EGR1;PER1;ZFP36;PLAT;FOS;JUNB;ATF3;SLC25A25	DrugMatrix
919	Citric Acid-3000 mg/kg in Water-Rat-Liver-3d-up	8/318	1.34693570160843e-05	0.000938802264236108	7.29195150852247	CEBPA;EGR1;ZFP36;PDK4;FOS;JUNB;ATF3;SLC25A25	DrugMatrix
920	Ipriflavone-1500 mg/kg in CMC-Rat-Liver-3d-up	8/318	1.34693570160843e-05	0.000930567156655089	7.29195150852247	CEBPA;EGR1;ZFP36;PDK4;FOS;JUNB;ATF3;SLC25A25	DrugMatrix
921	Alprazolam-115 mg/kg in Corn Oil-Rat-Liver-5d-up	8/319	1.37782768096467e-05	0.00094363224480676	7.26909272636409	CEBPA;EGR1;ZFP36;PDK4;FOS;JUNB;ATF3;SLC25A25	DrugMatrix
922	Diphenhydramine-100 mg/kg in Water-Rat-Heart-3d-up	8/321	1.44140645304454e-05	0.000978665277946445	7.22380242900357	EGR1;PER1;ZFP36;FOS;KLF4;PHLDA1;JUNB;ATF3	DrugMatrix
923	Amiloride-22 mg/kg in CMC-Rat-Heart-5d-dn	8/322	1.47411177684376e-05	0.000992316611489013	7.20136825996939	PER1;ZFP36;PDK4;PLAT;FOS;KLF4;PHLDA1;ATF3	DrugMatrix
924	Ascorbic Acid-2000 mg/kg in Water-Rat-Kidney-3d-dn	7/233	1.55422851518656e-05	0.00103738167674656	8.70809230577844	HBS1L;EGR1;ZFP36;FOS;KLF4;ATF3;SLC25A25	DrugMatrix
925	Diphenhydramine-10.9 mg/kg in Water-Rat-Heart-5d-up	8/326	1.6112604819738e-05	0.00106641071899375	7.1130079132213	EGR1;PER1;ZFP36;FOS;KLF4;PHLDA1;JUNB;ATF3	DrugMatrix
926	Benazepril-1750 mg/kg in CMC-Rat-Kidney-3d-up	8/328	1.68376737424877e-05	0.00110511265329861	7.06963591375044	EGR1;PER1;ZFP36;FOS;JUNB;RIN2;ATF3;SLC25A25	DrugMatrix
927	N-Nitrosodiethylamine-1.67 mg/kg in Saline-Rat-Kidney-0.25d-dn	7/237	1.7346718669542e-05	0.00112911368794473	8.56112028373999	EGR1;PER1;ZFP36;FOS;RIN2;ATF3;SLC25A25	DrugMatrix
928	Daunorubicin-3.25 mg/kg in Saline-Rat-Heart-3d-up	8/334	1.91798575549192e-05	0.00123820129592249	6.94263646619804	EGR1;PER1;ZFP36;PDK4;FOS;PHLDA1;JUNB;ATF3	DrugMatrix
929	Sulindac-132 mg/kg in Corn Oil-Rat-Heart-3d-up	8/334	1.91798575549192e-05	0.00122813461871987	6.94263646619804	EGR1;PER1;ZFP36;PDK4;FOS;KLF4;JUNB;ATF3	DrugMatrix
930	D-Tubocurarine Chloride-0.0033 mg/kg in Saline-Rat-Heart-3d-up	8/335	1.95956688491012e-05	0.00124464103109291	6.92191217823924	EGR1;PER1;ZFP36;FOS;KLF4;PHLDA1;JUNB;ATF3	DrugMatrix
931	Leflunomide-60 mg/kg in Corn Oil-Rat-Kidney-1d-up	8/336	2.00190368900314e-05	0.0012613594763671	6.90131124913734	EGR1;PER1;ZFP36;FOS;KLF4;JUNB;ATF3;SLC25A25	DrugMatrix
932	Mexiletine-350 mg/kg in CMC-Rat-Heart-3d-up	7/253	2.63894735488323e-05	0.00164955153706828	8.01970556223864	EGR1;PER1;ZFP36;PDK4;FOS;PHLDA1;ATF3	DrugMatrix
933	Betahistine-1500 mg/kg in Water-Rat-Kidney-3d-dn	7/256	2.84550112409869e-05	0.00176465880735443	7.92572463768116	PER1;ZFP36;FOS;KLF4;JUNB;RIN2;ATF3	DrugMatrix
934	Diphenhydramine-10.9 mg/kg in Water-Rat-Heart-3d-up	8/362	3.40637222177649e-05	0.00209598340771185	6.40563696052526	EGR1;ZFP36;ME3;FOS;KLF4;PHLDA1;JUNB;ATF3	DrugMatrix
935	Propranolol-175 mg/kg in Water-Rat-Heart-3d-up	8/364	3.54206731056814e-05	0.00216258311147556	6.37044115304985	EGR1;PER1;ZFP36;PLAT;FOS;KLF4;PHLDA1;JUNB	DrugMatrix
936	Digoxin-11 mg/kg in Corn Oil-Rat-Heart-5d-up	7/265	3.54664219502173e-05	0.0021487195329224	7.65654908394859	PER1;ZFP36;PDK4;FOS;KLF4;PHLDA1;ATF3	DrugMatrix
937	Pralidoxime Chloride-48 mg/kg in Saline-Rat-Heart-1d-up	7/267	3.72030673944936e-05	0.0022367279297636	7.59919665635347	PER1;ZFP36;EGR2;FOS;KLF4;JUNB;ATF3	DrugMatrix
938	Valproic Acid-850 mg/kg in Water-Rat-Kidney-5d-dn	7/270	3.99387502578665e-05	0.00238301209871937	7.51476113794954	PER1;ZFP36;PLAT;FOS;KLF4;RIN2;ATF3	DrugMatrix
939	Ethanol-6000 mg/kg in Saline-Rat-Liver-0.25d-up	7/275	4.48647517076442e-05	0.00265680289059704	7.37812911725955	PER1;ZFP36;PDK4;FOS;JUNB;ATF3;SLC25A25	DrugMatrix
940	Hydralazine-280 mg/kg in Water-Rat-Heart-5d-up	7/275	4.48647517076442e-05	0.00263697600335378	7.37812911725955	HBS1L;PER1;ZFP36;PDK4;FOS;PHLDA1;ATF3	DrugMatrix
941	Venlafaxine-320 mg/kg in Water-Rat-Liver-3d-up	7/275	4.48647517076442e-05	0.00261744284777338	7.37812911725955	PER1;ZFP36;PDK4;FOS;JUNB;ATF3;SLC25A25	DrugMatrix
942	Cilostazol-1500 mg/kg in CMC-Rat-Heart-5d-dn	7/276	4.59074246887075e-05	0.00265857997682544	7.35139676538542	PER1;ZFP36;PDK4;FOS;KLF4;PHLDA1;ATF3	DrugMatrix
943	Clemastine-2500 mg/kg in CMC-Rat-Heart-5d-up	7/276	4.59074246887075e-05	0.00263917428356394	7.35139676538542	ZFP36;PDK4;PLAT;FOS;KLF4;PHLDA1;JUNB	DrugMatrix
944	Marimastat-1000 uM in DMSO-Rat-Primary rat hepatocytes-0.67d-up	7/276	4.59074246887075e-05	0.00262004983223377	7.35139676538542	HBS1L;ZFP36;PDK4;PLAT;KLF4;JUNB;ATF3	DrugMatrix
945	24-Diaminophenol-60 mg/kg in Water-Rat-Kidney-3d-dn	7/277	4.69699180357633e-05	0.00266140341330699	7.32485742688223	PER1;ZFP36;PLAT;FOS;KLF4;RIN2;ATF3	DrugMatrix
946	L-Phenylephrine-0.44 mg/kg in Saline-Rat-Heart-3d-dn	7/277	4.69699180357633e-05	0.00264239338892623	7.32485742688223	EGR1;ZFP36;FOS;KLF4;PHLDA1;JUNB;ATF3	DrugMatrix
947	Chloroxylenol-1915 mg/kg in Corn Oil-Rat-Liver-3d-up	7/278	4.8052521493956e-05	0.00268412524316594	7.29850901887186	CEBPA;EGR1;ZFP36;PDK4;FOS;JUNB;ATF3	DrugMatrix
948	Naproxen-134 mg/kg in Corn Oil-Rat-Kidney-3d-up	7/278	4.8052521493956e-05	0.00266522295272111	7.29850901887186	PER1;ZFP36;PLAT;FOS;RIN2;ATF3;SLC25A25	DrugMatrix
949	Oxybutynin-230 mg/kg in Water-Rat-Heart-5d-up	7/280	5.02792320485563e-05	0.0027692253959051	7.2463768115942	EGR1;PER1;ZFP36;FOS;KLF4;PHLDA1;ATF3	DrugMatrix
950	Piclamilast-17 mg/kg in CMC-Rat-Liver-1d-up	7/280	5.02792320485563e-05	0.00274999466398909	7.2463768115942	EGR1;ZFP36;PDK4;FOS;JUNB;ATF3;SLC25A25	DrugMatrix
951	Alfacalcidol-0.043 mg/kg in CMC-Rat-Heart-3d-up	7/283	5.37775326217049e-05	0.00292104722019688	7.16956009627695	ZFP36;PDK4;FOS;KLF4;PHLDA1;JUNB;ATF3	DrugMatrix
952	Cholecalciferol-8 mg/kg in CMC-Rat-Heart-3d-up	7/283	5.37775326217049e-05	0.00290104004745581	7.16956009627695	ZFP36;PDK4;FOS;KLF4;PHLDA1;JUNB;ATF3	DrugMatrix
953	Sulfadiazine-1170 mg/kg in Water-Rat-Kidney-3d-dn	7/284	5.49870425899642e-05	0.00294610848597658	7.14431516636048	PER1;ZFP36;FOS;KLF4;JUNB;ATF3;SLC25A25	DrugMatrix
954	Azaribine-750 mg/kg in CMC-Rat-Heart-3d-up	7/285	5.62187717249412e-05	0.00299175031152457	7.11924739384694	PER1;ZFP36;PDK4;FOS;PHLDA1;JUNB;ATF3	DrugMatrix
955	Baclofen-19 mg/kg in CMC-Rat-Heart-5d-up	7/286	5.7473033039941e-05	0.00303797052498373	7.09435492044188	EGR1;PER1;ZFP36;PDK4;PHLDA1;JUNB;ATF3	DrugMatrix
956	Tacrolimus-134 mg/kg in CMC-Rat-Heart-3d-up	7/286	5.7473033039941e-05	0.0030177173881505	7.09435492044188	PER1;ZFP36;PDK4;PLAT;KLF4;PHLDA1;ATF3	DrugMatrix
957	Flavoxate-1255 mg/kg in CMC-Rat-Heart-1d-up	7/287	5.8750142459088e-05	0.00306434517885945	7.06963591375044	EGR1;PER1;ZFP36;FOS;PHLDA1;JUNB;ATF3	DrugMatrix
958	Hydralazine-280 mg/kg in Water-Rat-Heart-3d-up	7/287	5.8750142459088e-05	0.00304418501320906	7.06963591375044	HBS1L;PER1;ZFP36;PLAT;FOS;KLF4;JUNB	DrugMatrix
959	Prednisone-68 mg/kg in CMC-Rat-Kidney-3d-up	7/287	5.8750142459088e-05	0.0030242883791358	7.06963591375044	EGR1;PER1;ZFP36;EGR2;JUNB;ATF3;SLC25A25	DrugMatrix
960	Candesartan-1300 mg/kg in CMC-Rat-Kidney-3d-up	7/288	6.0050418912519e-05	0.00307114999581168	7.0450885668277	PER1;ZFP36;EGR2;FOS;KLF4;ATF3;SLC25A25	DrugMatrix
961	Capsaicin-35 mg/kg in CMC-Rat-Liver-5d-up	7/288	6.0050418912519e-05	0.00305133612487096	7.0450885668277	CEBPA;EGR1;ZFP36;PDK4;JUNB;ATF3;SLC25A25	DrugMatrix
962	Spironolactone-300 mg/kg in CMC-Rat-Heart-3d-up	7/289	6.13741842984985e-05	0.00309860945855753	7.02071109773833	EGR1;PER1;ZFP36;PDK4;FOS;PHLDA1;ATF3	DrugMatrix
963	Norepinephrine-1.75 mg/kg in Saline-Rat-Heart-1d-up	7/290	6.27217634995181e-05	0.00314647521861277	6.99650174912544	PER1;ZFP36;PDK4;PLAT;FOS;KLF4;JUNB	DrugMatrix
964	Mitoxantrone-2 mg/kg in Saline-Rat-Heart-3d-up	7/291	6.40934844107626e-05	0.00319493850138713	6.97245878778824	HBS1L;PER1;ZFP36;PDK4;PLAT;PHLDA1;ATF3	DrugMatrix
965	Roxarsone-11 mg/kg in Corn Oil-Rat-Kidney-3d-up	7/291	6.40934844107626e-05	0.00317484454854821	6.97245878778824	PER1;ZFP36;EGR2;FOS;RIN2;ATF3;SLC25A25	DrugMatrix
966	Cholecalciferol-8 mg/kg in CMC-Rat-Heart-5d-up	7/292	6.54896779378614e-05	0.00322372939649123	6.94858050426841	EGR1;ZFP36;PDK4;FOS;KLF4;PHLDA1;JUNB	DrugMatrix
967	Trichloroethylene-1230 mg/kg in CMC-Rat-Kidney-3d-dn	7/293	6.69106780169678e-05	0.00327322049727726	6.92486521244497	PER1;ZFP36;PLAT;FOS;RIN2;ATF3;SLC25A25	DrugMatrix
968	Nimesulide-30 mg/kg in Corn Oil-Rat-Liver-3d-dn	7/294	6.83568216160057e-05	0.00332332300646704	6.90131124913734	CEBPA;ZFP36;PDK4;FOS;JUNB;ATF3;SLC25A25	DrugMatrix
969	Buflomedil-615 mg/kg in CMC-Rat-Heart-3d-up	7/295	6.98284487281663e-05	0.00337404209928244	6.87791697371653	PER1;ZFP36;PDK4;FOS;KLF4;JUNB;ATF3	DrugMatrix
970	Fluoxetine-52 mg/kg in CMC-Rat-Kidney-5d-dn	7/295	6.98284487281663e-05	0.00335346867184779	6.87791697371653	HBS1L;PER1;ZFP36;FOS;RIN2;ATF3;SLC25A25	DrugMatrix
971	Mitomycin C-0.5 mg/kg in Saline-Rat-Liver-5d-dn	7/295	6.98284487281663e-05	0.00333314461929114	6.87791697371653	CEBPA;ZFP36;PDK4;FOS;JUNB;ATF3;SLC25A25	DrugMatrix
972	Tretinoin-7 mg/kg in Corn Oil-Rat-Kidney-5d-up	7/296	7.13259024420178e-05	0.00338411329899598	6.85468076772425	EGR1;PER1;ZFP36;FOS;JUNB;ATF3;SLC25A25	DrugMatrix
973	Amiodarone-147 mg/kg in CMC-Rat-Kidney-5d-dn	7/297	7.28495288934584e-05	0.00343570592553819	6.83160103449959	HBS1L;PER1;ZFP36;FOS;RIN2;ATF3;SLC25A25	DrugMatrix
974	Trichloroethylene-1230 mg/kg in CMC-Rat-Kidney-1d-up	7/297	7.28495288934584e-05	0.00341525529502904	6.83160103449959	EGR1;ZFP36;FOS;KLF4;JUNB;ATF3;SLC25A25	DrugMatrix
975	Valproic Acid-1500 mg/kg in Water-Rat-Heart-1d-up	7/298	7.43996772827614e-05	0.00346728910224278	6.80867619881335	HBS1L;PER1;ZFP36;PDK4;FOS;PHLDA1;ATF3	DrugMatrix
976	Hexachloro-13-Butadiene-50 mg/kg in Corn Oil-Rat-Kidney-3d-dn	7/299	7.59766999298389e-05	0.00351995581557301	6.78590470650962	HBS1L;ZFP36;PLAT;FOS;JUNB;ATF3;SLC25A25	DrugMatrix
977	Tretinoin-7 mg/kg in Corn Oil-Rat-Liver-5d-up	7/299	7.59766999298389e-05	0.00349937127863983	6.78590470650962	EGR1;ZFP36;PDK4;FOS;JUNB;ATF3;SLC25A25	DrugMatrix
978	Roflumilast-17 mg/kg in CMC-Rat-Liver-1d-up	7/300	7.75809522228982e-05	0.00355248592853225	6.76328502415459	CEBPA;EGR1;ZFP36;FOS;JUNB;ATF3;SLC25A25	DrugMatrix
979	Tranexamic Acid-2000 mg/kg in CMC-Rat-Heart-3d-up	7/300	7.75809522228982e-05	0.00353195132778929	6.76328502415459	EGR1;ZFP36;PDK4;FOS;KLF4;JUNB;ATF3	DrugMatrix
980	Colchicine-0.6 mg/kg in Saline-Rat-Kidney-3d-dn	7/302	8.08725829230709e-05	0.00366064633966728	6.71849505710721	HBS1L;PER1;ZFP36;FOS;KLF4;RIN2;ATF3	DrugMatrix
981	4-Nitrobenzoic Acid-1470 mg/kg in CMC-Rat-Kidney-5d-up	7/303	8.25606877104988e-05	0.00371570272233079	6.69632180609365	PER1;ZFP36;FOS;KLF4;JUNB;RIN2;ATF3	DrugMatrix
982	Diisopropyl Fluorophosphate-3.75 mg/kg in Water-Rat-Heart-1d-up	7/304	8.42774749228211e-05	0.00377141700279624	6.6742944317315	PER1;ZFP36;PDK4;FOS;KLF4;PHLDA1;ATF3	DrugMatrix
983	Rofecoxib-3 mg/kg in Corn Oil-Rat-Kidney-3d-up	7/304	8.42774749228211e-05	0.00375010956210248	6.6742944317315	PER1;ZFP36;PLAT;FOS;KLF4;ATF3;SLC25A25	DrugMatrix
984	Carboplatin-6 mg/kg in Saline-Rat-Kidney-5d-up	7/305	8.60233156282905e-05	0.00380629007802481	6.65241149916845	HBS1L;SS18;PER1;ZFP36;PLAT;RIN2;SLC25A25	DrugMatrix
985	Clemastine-5.4 mg/kg in CMC-Rat-Heart-3d-up	7/306	8.77985840035447e-05	0.00386313769615597	6.63067159230842	EGR1;PER1;PDK4;FOS;KLF4;PHLDA1;ATF3	DrugMatrix
986	Mevastatin-1200 mg/kg in CMC-Rat-Skeletal muscle-3d-up	7/306	8.77985840035447e-05	0.00384167582006621	6.63067159230842	HBS1L;ZFP36;PDK4;FOS;KLF4;JUNB;SLC25A25	DrugMatrix
987	Prednisolone-184 mg/kg in Water-Rat-Liver-5d-up	7/306	8.77985840035447e-05	0.00382045109177855	6.63067159230842	CEBPA;ZFP36;PDK4;FOS;JUNB;ATF3;SLC25A25	DrugMatrix
988	Chlordiazepoxide-196 mg/kg in Water-Rat-Heart-3d-up	7/307	8.96036574124663e-05	0.00387757365813508	6.60907331350611	EGR1;ZFP36;FOS;KLF4;PHLDA1;JUNB;ATF3	DrugMatrix
989	Chloroxylenol-1915 mg/kg in Corn Oil-Rat-Liver-5d-up	7/307	8.96036574124663e-05	0.00385638473104144	6.60907331350611	EGR1;ZFP36;PDK4;FOS;JUNB;ATF3;SLC25A25	DrugMatrix
990	4-Chloroaniline-75 mg/kg in CMC-Rat-Kidney-1d-up	7/308	9.14389164000264e-05	0.00391398318242722	6.58761528326746	EGR1;ZFP36;EGR2;FOS;JUNB;ATF3;SLC25A25	DrugMatrix
991	Tranilast-1100 mg/kg in CMC-Rat-Liver-3d-up	7/308	9.14389164000264e-05	0.00389282651657626	6.58761528326746	CEBPA;EGR1;ZFP36;PDK4;FOS;JUNB;ATF3	DrugMatrix
992	Microcystin-LR-0.07 uM in DMSO-Rat-Primary rat hepatocytes-0.67d-up	7/309	9.33047446944115e-05	0.00395090413555476	6.56629613995591	HBS1L;ZFP36;PLAT;FOS;KLF4;JUNB;ATF3	DrugMatrix
993	Auranofin-33 mg/kg in CMC-Rat-Kidney-5d-up	7/310	9.52015292285458e-05	0.00400966440750817	6.54511453950444	EGR1;PER1;ZFP36;FOS;JUNB;RIN2;SLC25A25	DrugMatrix
994	Cyclosporin A-350 mg/kg in Corn Oil-Rat-Liver-3d-dn	7/311	9.71296601026767e-05	0.0040691127817483	6.52406915513304	CEBPA;ZFP36;PDK4;FOS;JUNB;ATF3;SLC25A25	DrugMatrix
995	Famotidine-1200 mg/kg in CMC-Rat-Heart-3d-up	7/311	9.71296601026767e-05	0.00404758308449038	6.52406915513304	PER1;ZFP36;PDK4;PLAT;FOS;PHLDA1;ATF3	DrugMatrix
996	Indinavir-1000 mg/kg in CMC-Rat-Kidney-3d-up	7/312	9.90895306631914e-05	0.00410752180791208	6.50315867707172	PER1;ZFP36;PLAT;KLF4;RIN2;ATF3;SLC25A25	DrugMatrix
997	Cefotaxime-1000 mg/kg in Saline-Rat-Kidney-5d-up	7/314	0.000103106080316454	0.00425164130142612	6.46173728422413	PER1;ZFP36;FOS;JUNB;RIN2;ATF3;SLC25A25	DrugMatrix
998	Diphenhydramine-100 mg/kg in Water-Rat-Heart-5d-up	7/314	0.000103106080316454	0.00422949733631452	6.46173728422413	PER1;ZFP36;PDK4;PLAT;ME3;PHLDA1;ATF3	DrugMatrix
999	NN'-Diphenyl-P-Phenylenediamine-1000 mg/kg in CMC-Rat-Liver-3d-up	7/314	0.000103106080316454	0.00420758284234398	6.46173728422413	CEBPA;PER1;ZFP36;PDK4;FOS;ATF3;SLC25A25	DrugMatrix
1000	Ethanol-3000 mg/kg in Saline-Rat-Liver-0.25d-up	7/315	0.00010516356221505	0.00426942379384399	6.44122383252818	HBS1L;ZFP36;PDK4;FOS;JUNB;ATF3;SLC25A25	DrugMatrix
1001	Aspirin-35 mg/kg in Corn Oil-Rat-Heart-3d-dn	6/218	0.000105893803070175	0.00427702355374717	7.97766254487435	ZFP36;PLAT;FOS;KLF4;PHLDA1;JUNB	DrugMatrix
1002	Daunorubicin-3.25 mg/kg in Saline-Rat-Kidney-3d-up	7/316	0.000107254389459461	0.00430987536419751	6.42084021280499	EGR1;PER1;ZFP36;FOS;JUNB;ATF3;SLC25A25	DrugMatrix
1003	Clofibric Acid-448 mg/kg in Corn Oil-Rat-Liver-3d-up	7/317	0.000109378971566801	0.00437293796984835	6.40058519636081	CEBPA;ZFP36;PDK4;FOS;JUNB;ATF3;SLC25A25	DrugMatrix
1004	Danazol-2000 mg/kg in CMC-Rat-Liver-3d-up	7/317	0.000109378971566801	0.00435085242454608	6.40058519636081	CEBPA;ZFP36;PDK4;FOS;JUNB;ATF3;SLC25A25	DrugMatrix
1005	Gold Sodium Thiomalate-8 mg/kg in Saline-Rat-Kidney-5d-up	7/317	0.000109378971566801	0.00432898884452324	6.40058519636081	ZFP36;PLAT;FOS;JUNB;RIN2;ATF3;SLC25A25	DrugMatrix
1006	Roflumilast-17 mg/kg in CMC-Rat-Heart-1d-up	7/318	0.000111537721326089	0.00439235546582139	6.38045756995716	EGR1;ZFP36;EGR2;FOS;KLF4;JUNB;ATF3	DrugMatrix
1007	Benzothiazyl Disulfide-2600 mg/kg in Corn Oil-Rat-Kidney-5d-up	7/320	0.000115959391364443	0.00454376202182266	6.34057971014493	PER1;ZFP36;FOS;JUNB;RIN2;ATF3;SLC25A25	DrugMatrix
1008	Rapamycin-60 mg/kg in CMC-Rat-Kidney-3d-up	7/321	0.000118223153608987	0.00460953246447715	6.32082712537812	ZFP36;EGR2;FOS;KLF4;JUNB;ATF3;SLC25A25	DrugMatrix
1009	Gliclazide-1500 mg/kg in CMC-Rat-Kidney-3d-up	7/324	0.000125231270446877	0.00485872653221478	6.26230094829129	EGR1;PER1;ZFP36;FOS;JUNB;ATF3;SLC25A25	DrugMatrix
1010	Loratadine-10 mg/kg in Water-Rat-Heart-5d-up	7/325	0.000127641027905585	0.00492794478325678	6.24303232998885	EGR1;PER1;PDK4;FOS;PHLDA1;JUNB;ATF3	DrugMatrix
1011	Olanzapine-23 mg/kg in CMC-Rat-Liver-5d-up	7/325	0.000127641027905585	0.00490390602821651	6.24303232998885	EGR1;ZFP36;PDK4;FOS;JUNB;ATF3;SLC25A25	DrugMatrix
1012	Valacyclovir-88 mg/kg in CMC-Rat-Kidney-3d-up	7/327	0.000132573750749538	0.00506869349953086	6.20484864601338	PER1;ZFP36;EGR2;FOS;RIN2;ATF3;SLC25A25	DrugMatrix
1013	Clindamycin-161 mg/kg in Saline-Rat-Kidney-3d-up	7/330	0.00014026254288477	0.00533675259787657	6.14844093104963	PER1;ZFP36;FOS;JUNB;RIN2;ATF3;SLC25A25	DrugMatrix
1014	Nizatidine-1653 mg/kg in Corn Oil-Rat-Heart-3d-up	7/330	0.00014026254288477	0.00531109513346371	6.14844093104963	EGR1;PER1;ZFP36;PDK4;PLAT;JUNB;ATF3	DrugMatrix
1015	Methyl Salicylate-444 mg/kg in Corn Oil-Rat-Kidney-5d-up	7/333	0.000148309866399144	0.00558894022851509	6.09304957131044	PER1;ZFP36;PLAT;FOS;RIN2;ATF3;SLC25A25	DrugMatrix
1016	Olanzapine-23 mg/kg in CMC-Rat-Liver-3d-up	7/335	0.000153880090657916	0.0057712361620083	6.05667315595933	EGR1;ZFP36;PDK4;FOS;JUNB;ATF3;SLC25A25	DrugMatrix
1017	Doxorubicin-3 mg/kg in Saline-Rat-Heart-3d-dn	6/242	0.00018704955967413	0.00698200157342867	7.18648939992814	HBS1L;ZFP36;PLAT;FOS;KLF4;ATF3	DrugMatrix
1018	1-Naphthyl Isothiocyanate-30 mg/kg in Corn Oil-Rat-Kidney-0.25d-up	7/349	0.000197812173315503	0.00734890885392879	5.81371205514721	ZFP36;PLAT;FOS;JUNB;RIN2;ATF3;SLC25A25	DrugMatrix
1019	Troxipide-1200 mg/kg in CMC-Rat-Heart-5d-up	6/253	0.00023774481551996	0.00879097731002444	6.87403333906169	EGR1;ZFP36;PDK4;FOS;PHLDA1;ATF3	DrugMatrix
1020	Citalopram-90 mg/kg in Corn Oil-Rat-Heart-3d-dn	6/257	0.000258652113386136	0.00951936469639817	6.76704449331754	ZFP36;PDK4;FOS;KLF4;PHLDA1;ATF3	DrugMatrix
1021	Sulfamethoxazole-1000 mg/kg in Water-Rat-Kidney-3d-dn	6/257	0.000258652113386136	0.00947508858153121	6.76704449331754	HBS1L;ZFP36;FOS;JUNB;ATF3;SLC25A25	DrugMatrix
1022	Emetine-1 mg/kg in Saline-Rat-Kidney-3d-up	6/260	0.000275262094823411	0.0100368715686536	6.68896321070234	PER1;ZFP36;FOS;RIN2;ATF3;SLC25A25	DrugMatrix
1023	Pyridine-223 mg/kg in Water-Rat-Kidney-1d-up	7/372	0.000291614100239058	0.0105841136105199	5.4542621162537	PER1;ZFP36;FOS;JUNB;RIN2;ATF3;SLC25A25	DrugMatrix
1024	Rolipram-75 mg/kg in CMC-Rat-Liver-1d-up	6/265	0.000304800345108406	0.0110119610920817	6.56275635767022	ZFP36;PDK4;FOS;JUNB;ATF3;SLC25A25	DrugMatrix
1025	Methyldopa-325 mg/kg in Water-Rat-Heart-5d-up	6/266	0.000310995933798983	0.0111844930347068	6.538084341288	EGR1;ZFP36;FOS;KLF4;JUNB;ATF3	DrugMatrix
1026	Moxonidine-17 mg/kg in CMC-Rat-Heart-5d-up	6/270	0.000336774715955362	0.012056534831202	6.44122383252818	EGR1;ZFP36;FOS;KLF4;PHLDA1;JUNB	DrugMatrix
1027	Rapamycin-60 mg/kg in CMC-Rat-Heart-5d-up	6/270	0.000336774715955362	0.0120019803749522	6.44122383252818	EGR1;ZFP36;FOS;KLF4;PHLDA1;ATF3	DrugMatrix
1028	Genistein-20 mg/kg in Corn Oil-Rat-Liver-3d-dn	6/271	0.000343474103861273	0.0121855947838351	6.41745547890261	ZFP36;PDK4;FOS;JUNB;ATF3;SLC25A25	DrugMatrix
1029	Marimastat-1000 uM in DMSO-Rat-Primary rat hepatocytes-1d-up	6/272	0.00035027762586608	0.0123712402749832	6.39386189258312	ZFP36;PDK4;PLAT;KLF4;JUNB;ATF3	DrugMatrix
1030	Phenytoin-572 mg/kg in Water-Rat-Heart-3d-up	6/272	0.00035027762586608	0.0123160115237556	6.39386189258312	PER1;PDK4;PLAT;ME3;KLF4;PHLDA1	DrugMatrix
1031	Racepinephrine-0.77 mg/kg in Saline-Rat-Heart-5d-dn	6/275	0.000371324430275068	0.0129980053904286	6.32411067193676	SS18;PDK4;PLAT;FOS;KLF4;ATF3	DrugMatrix
1032	Diphenidol-300 mg/kg in Water-Rat-Heart-5d-up	6/277	0.000385897379132007	0.0134483529116977	6.27844922304191	ZFP36;PDK4;PLAT;FOS;JUNB;ATF3	DrugMatrix
1033	Aldosterone-0.065 mg/kg in Saline-Rat-Heart-3d-up	6/279	0.000400914623339616	0.013910147900541	6.23344241857566	HBS1L;PER1;PDK4;PLAT;PHLDA1;ATF3	DrugMatrix
1034	Erythromycin-1500 mg/kg in CMC-Rat-Kidney-3d-up	6/279	0.000400914623339616	0.0138491384799246	6.23344241857566	EGR1;ZFP36;FOS;KLF4;JUNB;ATF3	DrugMatrix
1035	Levofloxacin-739 mg/kg in Water-Rat-Heart-1d-up	6/279	0.000400914623339616	0.0137886618926761	6.23344241857566	HBS1L;PER1;PLAT;FOS;KLF4;ATF3	DrugMatrix
1036	Dobutamine-43 mg/kg in Saline-Rat-Heart-1d-dn	6/280	0.000408592807779589	0.013991638930748	6.2111801242236	ZFP36;PLAT;FOS;KLF4;PHLDA1;ATF3	DrugMatrix
1037	Ethosuximide-1200 mg/kg in Water-Rat-Heart-3d-up	6/281	0.000416385620902989	0.014196766884121	6.18907628036516	ZFP36;PDK4;FOS;KLF4;PHLDA1;ATF3	DrugMatrix
1038	Mesna-755 mg/kg in Saline-Rat-Kidney-5d-up	6/281	0.000416385620902989	0.0141355739234135	6.18907628036516	PER1;ZFP36;PLAT;RIN2;ATF3;SLC25A25	DrugMatrix
1039	Valeric Acid-23000 uM in DMSO-Rat-Primary rat hepatocytes-1d-up	6/281	0.000416385620902989	0.0140749062241714	6.18907628036516	HBS1L;ZFP36;PDK4;PLAT;JUNB;ATF3	DrugMatrix
1040	Baclofen-19 mg/kg in CMC-Rat-Heart-3d-up	6/282	0.000424294260838735	0.0142809470015636	6.16712920135677	EGR1;PER1;FOS;PHLDA1;JUNB;ATF3	DrugMatrix
1041	Benzothiazyl Disulfide-2600 mg/kg in Corn Oil-Rat-Liver-3d-up	6/282	0.000424294260838735	0.0142201770143229	6.16712920135677	PER1;ZFP36;PDK4;FOS;ATF3;SLC25A25	DrugMatrix
1042	Cortisone-206 mg/kg in CMC-Rat-Heart-5d-dn	6/283	0.000432319932383103	0.0144277618112259	6.14533722538024	ZCCHC7;PER1;PDK4;PLAT;FOS;ATF3	DrugMatrix
1043	Ondansetron-84 mg/kg in Water-Rat-Intestine-3d-up	6/283	0.000432319932383103	0.0143668851791111	6.14533722538024	HBS1L;PER1;ZFP36;PDK4;FOS;KLF4	DrugMatrix
1044	Prochlorperazine-85 mg/kg in CMC-Rat-Heart-5d-up	6/283	0.000432319932383103	0.0143065201153333	6.14533722538024	EGR1;PER1;ZFP36;PDK4;FOS;ATF3	DrugMatrix
1045	Azathioprine-20 mg/kg in Corn Oil-Rat-Liver-3d-dn	6/284	0.000440463846588031	0.0145150345427922	6.12369871402327	HBS1L;CEBPA;ZFP36;FOS;ATF3;SLC25A25	DrugMatrix
1046	Isoeugenol-1560 mg/kg in CMC-Rat-Liver-3d-up	6/284	0.000440463846588031	0.0144545552321972	6.12369871402327	CEBPA;PER1;ZFP36;FOS;ATF3;SLC25A25	DrugMatrix
1047	Piclamilast-17 mg/kg in CMC-Rat-Liver-5d-up	6/284	0.000440463846588031	0.0143945778245947	6.12369871402327	CEBPA;ZFP36;PDK4;JUNB;ATF3;SLC25A25	DrugMatrix
1048	2-Acetylaminofluorene-30 mg/kg in CMC-Rat-Kidney-5d-up	6/285	0.000448727220860783	0.0146040313698328	6.1022120518688	EGR1;ZFP36;FOS;KLF4;PHLDA1;JUNB	DrugMatrix
1049	Guanethidine-132 mg/kg in CMC-Rat-Heart-5d-dn	6/285	0.000448727220860783	0.0145439324753067	6.1022120518688	PDK4;PLAT;ME3;FOS;KLF4;ATF3	DrugMatrix
1050	Cimetidine-100 mg/kg in CMC-Rat-Heart-3d-up	7/400	0.000451000898793183	0.0145577175364554	5.07246376811594	PER1;ZFP36;PDK4;FOS;KLF4;PHLDA1;ATF3	DrugMatrix
1051	Torsemide-3 mg/kg in Corn Oil-Rat-Liver-3d-dn	6/286	0.000457111278905745	0.0146947282965782	6.08087564609304	ZFP36;PDK4;FOS;JUNB;ATF3;SLC25A25	DrugMatrix
1052	Ifosfamide-143 mg/kg in Saline-Rat-Heart-3d-dn	6/287	0.000465617250774501	0.0149073230369917	6.05968792607181	EGR1;ZFP36;FOS;KLF4;JUNB;ATF3	DrugMatrix
1053	Rosiglitazone-1800 mg/kg in Corn Oil-Rat-Heart-5d-up	6/288	0.000474246372925575	0.0151221232111815	6.03864734299517	PER1;ZFP36;PDK4;PLAT;FOS;KLF4	DrugMatrix
1054	Dyphylline-3855 mg/kg in CMC-Rat-Heart-5d-up	6/289	0.000482999887852603	0.015339141599706	6.01775236949	EGR1;FOS;KLF4;PHLDA1;JUNB;ATF3	DrugMatrix
1055	Dyphylline-3855 mg/kg in CMC-Rat-Heart-3d-up	6/291	0.000500885098298246	0.0158432571654497	5.97639324667563	EGR1;ZFP36;FOS;KLF4;PHLDA1;JUNB	DrugMatrix
1056	Myrtecaine-140 mg/kg in Corn Oil-Rat-Heart-3d-dn	6/291	0.000500885098298246	0.0157798841367879	5.97639324667563	EGR1;ZFP36;FOS;KLF4;PHLDA1;ATF3	DrugMatrix
1057	Timolol-900 mg/kg in Water-Rat-Heart-5d-dn	6/291	0.000500885098298246	0.015717016072498	5.97639324667563	ZFP36;PLAT;FOS;KLF4;PHLDA1;ATF3	DrugMatrix
1058	Pravastatin-1200 mg/kg in Corn Oil-Rat-Kidney-3d-up	6/292	0.00051001931028552	0.0159401273325744	5.95592614651578	PER1;ZFP36;PDK4;PLAT;RIN2;SLC25A25	DrugMatrix
1059	Ramipril-1500 mg/kg in CMC-Rat-Kidney-3d-up	5/191	0.000516414991729744	0.0160762232208042	7.58782912208817	PER1;ZFP36;RIN2;ATF3;SLC25A25	DrugMatrix
1060	Valeric Acid-23000 uM in DMSO-Rat-Primary rat hepatocytes-0.67d-up	6/293	0.000519282948157884	0.0161018602350059	5.93559875352426	HBS1L;ZFP36;PDK4;PLAT;JUNB;ATF3	DrugMatrix
1061	Valproic Acid-1500 mg/kg in Water-Rat-Liver-3d-up	6/293	0.000519282948157884	0.0160387156850647	5.93559875352426	CEBPA;ZFP36;PDK4;FOS;ATF3;SLC25A25	DrugMatrix
1062	NN'-Diphenyl-P-Phenylenediamine-1000 mg/kg in CMC-Rat-Kidney-3d-up	6/294	0.000528677285713639	0.0162650871182837	5.91540964211772	PER1;ZFP36;KLF4;RIN2;ATF3;SLC25A25	DrugMatrix
1063	Norethindrone-0.08 mg/kg in Corn Oil-Rat-Liver-3d-dn	6/294	0.000528677285713639	0.0162017988415588	5.91540964211772	ZFP36;PDK4;FOS;JUNB;ATF3;SLC25A25	DrugMatrix
1064	Streptozotocin-138 mg/kg in Saline-Rat-Liver-3d-up	6/294	0.000528677285713639	0.0161390011716303	5.91540964211772	EGR1;ZFP36;PDK4;FOS;ATF3;SLC25A25	DrugMatrix
1065	Zileuton-450 mg/kg in Corn Oil-Rat-Liver-3d-up	6/294	0.000528677285713639	0.0160766884257939	5.91540964211772	HBS1L;ZFP36;PDK4;FOS;ATF3;SLC25A25	DrugMatrix
1066	Norepinephrine-1.75 mg/kg in Saline-Rat-Heart-3d-dn	6/295	0.000538203602735645	0.0163034291351767	5.89535740604274	ZFP36;ME3;FOS;KLF4;PHLDA1;ATF3	DrugMatrix
1067	Penciclovir-1200 mg/kg in Corn Oil-Rat-Kidney-5d-up	6/295	0.000538203602735645	0.016240963889448	5.89535740604274	ZCCHC7;PER1;ZFP36;FOS;KLF4;RIN2	DrugMatrix
1068	Chlordiazepoxide-196 mg/kg in Water-Rat-Heart-5d-up	6/296	0.000547863185516703	0.0164693528592731	5.87544065804935	EGR1;PER1;ZFP36;PDK4;FOS;ATF3	DrugMatrix
1069	Chlorobenzene-500 mg/kg in CMC-Rat-Heart-1d-up	6/296	0.000547863185516703	0.0164067317457397	5.87544065804935	PER1;ZFP36;PDK4;FOS;PHLDA1;ATF3	DrugMatrix
1070	Cyclosporin A-350 mg/kg in Corn Oil-Rat-Kidney-5d-dn	6/296	0.000547863185516703	0.0163445850345816	5.87544065804935	PER1;ZFP36;FOS;RIN2;ATF3;SLC25A25	DrugMatrix
1071	Dobutamine-43 mg/kg in Saline-Rat-Heart-5d-dn	6/296	0.000547863185516703	0.0162829073552059	5.87544065804935	HBS1L;PDK4;FOS;KLF4;PHLDA1;ATF3	DrugMatrix
1072	Levofloxacin-739 mg/kg in Water-Rat-Heart-5d-up	6/296	0.000547863185516703	0.0162216934177803	5.87544065804935	ZFP36;PDK4;PLAT;FOS;PHLDA1;ATF3	DrugMatrix
1073	Mianserin-116 mg/kg in Corn Oil-Rat-Heart-5d-up	6/296	0.000547863185516703	0.0161609380117212	5.87544065804935	PER1;ZFP36;PDK4;PLAT;PHLDA1;ATF3	DrugMatrix
1074	Candesartan-1300 mg/kg in CMC-Rat-Heart-3d-up	6/298	0.000567587322743719	0.0166802901266027	5.83600817041144	HBS1L;ZFP36;FOS;KLF4;PHLDA1;ATF3	DrugMatrix
1075	Benzethonium Chloride-30 mg/kg in Corn Oil-Rat-Liver-3d-up	6/300	0.000587860108024778	0.0172118446498258	5.79710144927536	ZFP36;PDK4;FOS;JUNB;ATF3;SLC25A25	DrugMatrix
1076	Celecoxib-35 mg/kg in Corn Oil-Rat-Heart-5d-dn	6/300	0.000587860108024778	0.0171480970770487	5.79710144927536	PER1;ZFP36;PDK4;PLAT;FOS;ATF3	DrugMatrix
1077	Baclofen-6.6 mg/kg in CMC-Rat-Heart-5d-up	6/301	0.000598205523528866	0.0173854859900862	5.77784197602196	EGR1;PER1;ZFP36;PDK4;PHLDA1;ATF3	DrugMatrix
1078	Tranilast-300 mg/kg in CMC-Rat-Liver-3d-up	6/301	0.000598205523528866	0.0173215687621814	5.77784197602196	CEBPA;PER1;ZFP36;PDK4;ATF3;SLC25A25	DrugMatrix
1079	Carboplatin-6 mg/kg in Saline-Rat-Liver-5d-dn	6/302	0.00060869204888429	0.0175606541282515	5.75871004894904	CEBPA;ZFP36;FOS;JUNB;ATF3;SLC25A25	DrugMatrix
1080	Finasteride-800 mg/kg in Corn Oil-Rat-Kidney-3d-dn	6/302	0.00060869204888429	0.0174965641496813	5.75871004894904	ZFP36;FOS;KLF4;JUNB;ATF3;SLC25A25	DrugMatrix
1081	Gentamicin-267 mg/kg in Corn Oil-Rat-Liver-5d-up	6/302	0.00060869204888429	0.0174329402800461	5.75871004894904	CEBPA;PER1;ZFP36;PDK4;ATF3;SLC25A25	DrugMatrix
1082	Doxorubicin-4 mg/kg in Saline-Rat-Heart-5d-dn	6/303	0.000619321012570224	0.0176730880253735	5.73970440522313	HBS1L;ZCCHC7;ZFP36;PDK4;FOS;ATF3	DrugMatrix
1083	Troglitazone-1200 mg/kg in Corn Oil-Rat-Liver-3d-up	6/303	0.000619321012570224	0.017609286263549	5.73970440522313	EGR1;ZFP36;PDK4;FOS;ATF3;SLC25A25	DrugMatrix
1084	Cetraxate-1503 mg/kg in CMC-Rat-Liver-3d-up	6/304	0.000630093749017149	0.0178511452059679	5.720823798627	ZFP36;PDK4;FOS;JUNB;ATF3;SLC25A25	DrugMatrix
1085	Anisindione-75 mg/kg in CMC-Rat-Liver-5d-dn	6/305	0.000641011598632227	0.0180953668488438	5.70206699928724	HBS1L;PER1;ZFP36;FOS;ATF3;SLC25A25	DrugMatrix
1086	Bisphenol A-150 mg/kg in Corn Oil-Rat-Liver-3d-dn	6/305	0.000641011598632227	0.0180307405386693	5.70206699928724	HBS1L;ZFP36;PDK4;FOS;ATF3;SLC25A25	DrugMatrix
1087	Ketoconazole-227 mg/kg in Corn Oil-Rat-Liver-3d-dn	6/305	0.000641011598632227	0.0179665742022328	5.70206699928724	CEBPA;ZFP36;FOS;JUNB;ATF3;SLC25A25	DrugMatrix
1088	Losartan-1000 mg/kg in Water-Rat-Heart-3d-up	6/305	0.000641011598632227	0.0179028629461965	5.70206699928724	PER1;PDK4;PLAT;ME3;KLF4;ATF3	DrugMatrix
1089	Trimethadione-535 mg/kg in Water-Rat-Heart-5d-dn	6/305	0.000641011598632227	0.0178396019463866	5.70206699928724	ZFP36;PDK4;FOS;KLF4;PHLDA1;ATF3	DrugMatrix
1090	Ferulic Acid-1500 mg/kg in CMC-Rat-Liver-3d-up	6/306	0.000652075907585696	0.0180836262258625	5.68343279340722	CEBPA;PER1;ZFP36;PDK4;ATF3;SLC25A25	DrugMatrix
1091	Amoxapine-313 mg/kg in CMC-Rat-Heart-1d-up	6/307	0.000663288028204875	0.0183300228426021	5.66491998300524	PER1;ZFP36;FOS;KLF4;JUNB;ATF3	DrugMatrix
1092	Bacitracin-380 mg/kg in Corn Oil-Rat-Kidney-1d-up	6/307	0.000663288028204875	0.018265931853642	5.66491998300524	PER1;ZFP36;PLAT;RIN2;ATF3;SLC25A25	DrugMatrix
1093	Digoxin-11 mg/kg in Corn Oil-Rat-Heart-1d-up	6/308	0.000674649318465449	0.0185140697987243	5.64652738565782	ZFP36;PDK4;ME3;FOS;KLF4;PHLDA1	DrugMatrix
1094	Hydrocortisone-56 mg/kg in Corn Oil-Rat-Kidney-5d-dn	6/308	0.000674649318465449	0.0184497848341454	5.64652738565782	PER1;ZFP36;PDK4;RIN2;ATF3;SLC25A25	DrugMatrix
1095	Acarbose-2000 mg/kg in Water-Rat-Kidney-3d-up	6/309	0.000686161142289725	0.0186996718224009	5.62825383424792	HBS1L;PLAT;FOS;KLF4;RIN2;ATF3	DrugMatrix
1096	Daunorubicin-3.25 mg/kg in Saline-Rat-Liver-3d-up	6/309	0.000686161142289725	0.0186351901954271	5.62825383424792	EGR1;ZFP36;PDK4;FOS;ATF3;SLC25A25	DrugMatrix
1097	Estriol-313 mg/kg in CMC-Rat-Liver-3d-up	6/309	0.000686161142289725	0.0185711517411473	5.62825383424792	CEBPA;ZFP36;PDK4;JUNB;ATF3;SLC25A25	DrugMatrix
1098	Hexachloro-13-Butadiene-50 mg/kg in Corn Oil-Rat-Kidney-1d-up	6/309	0.000686161142289725	0.0185075519064174	5.62825383424792	EGR1;ZFP36;FOS;JUNB;ATF3;SLC25A25	DrugMatrix
1099	4-Nitrobenzoic Acid-1470 mg/kg in CMC-Rat-Kidney-1d-up	6/310	0.000697824869529081	0.0187579135577169	5.61009817671809	PER1;ZFP36;PLAT;RIN2;ATF3;SLC25A25	DrugMatrix
1100	Amlodipine-19 mg/kg in Corn Oil-Rat-Liver-3d-up	6/310	0.000697824869529081	0.0186941111306498	5.61009817671809	EGR1;ZFP36;PDK4;FOS;JUNB;ATF3	DrugMatrix
1101	Atorvastatin-2.5 mg/kg in Corn Oil-Rat-Liver-3d-dn	6/310	0.000697824869529081	0.0186307412624103	5.61009817671809	ZFP36;PDK4;FOS;JUNB;ATF3;SLC25A25	DrugMatrix
1102	Closantel-22 mg/kg in CMC-Rat-Liver-5d-up	6/310	0.000697824869529081	0.0185677995689562	5.61009817671809	ZFP36;PDK4;FOS;JUNB;ATF3;SLC25A25	DrugMatrix
1103	Pantoprazole-650 uM in DMSO-Rat-Primary rat hepatocytes-0.67d-up	6/310	0.000697824869529081	0.0185052817252897	5.61009817671809	HBS1L;ZFP36;PDK4;KLF4;PHLDA1;ATF3	DrugMatrix
1104	Vinblastine-0.3 mg/kg in Saline-Rat-Liver-3d-up	6/310	0.000697824869529081	0.0184431834644666	5.61009817671809	EGR1;ZFP36;FOS;JUNB;ATF3;SLC25A25	DrugMatrix
1105	Altretamine-40 mg/kg in Corn Oil-Rat-Liver-3d-up	6/311	0.000709641875506544	0.01869277395147	5.59205927582832	HBS1L;CEBPA;ZFP36;JUNB;ATF3;SLC25A25	DrugMatrix
1106	Nitrendipine-1100 mg/kg in Corn Oil-Rat-Heart-3d-dn	6/311	0.000709641875506544	0.0186304647049651	5.59205927582832	HBS1L;ZFP36;PDK4;FOS;KLF4;ATF3	DrugMatrix
1107	Megestrol Acetate-132 mg/kg in CMC-Rat-Liver-3d-up	6/312	0.000721613541586946	0.0188818214403282	5.57413600891862	CEBPA;ZFP36;PDK4;JUNB;ATF3;SLC25A25	DrugMatrix
1108	Propylthiouracil-625 mg/kg in CMC-Rat-Liver-5d-dn	6/312	0.000721613541586946	0.0188192988527774	5.57413600891862	HBS1L;ZFP36;PDK4;FOS;ATF3;SLC25A25	DrugMatrix
1109	1-Naphthyl Isothiocyanate-60 mg/kg in Corn Oil-Rat-Liver-0.25d-up	6/313	0.000733741254944734	0.0190724294519628	5.55632726767607	PER1;ZFP36;PDK4;FOS;ATF3;SLC25A25	DrugMatrix
1110	Ouabain-144 mg/kg in CMC-Rat-Heart-3d-up	6/313	0.000733741254944734	0.0190096911971866	5.55632726767607	PER1;ZFP36;PDK4;FOS;PHLDA1;ATF3	DrugMatrix
1111	Ranitidine-1500 mg/kg in CMC-Rat-Heart-3d-up	6/313	0.000733741254944734	0.0189473643408024	5.55632726767607	PER1;ZFP36;PDK4;PLAT;FOS;ATF3	DrugMatrix
1112	Clotrimazole-178 mg/kg in Corn Oil-Rat-Liver-3d-dn	6/314	0.000746026408316404	0.0192016470323529	5.5386319579064	CEBPA;ZFP36;PDK4;FOS;ATF3;SLC25A25	DrugMatrix
1113	Disulfiram-500 mg/kg in Water-Rat-Liver-3d-up	6/314	0.000746026408316404	0.0191391009508143	5.5386319579064	ZFP36;PDK4;FOS;JUNB;ATF3;SLC25A25	DrugMatrix
1114	Fenoprofen-52 mg/kg in Corn Oil-Rat-Kidney-5d-dn	6/314	0.000746026408316404	0.0190769610126623	5.5386319579064	HBS1L;ZFP36;FOS;JUNB;ATF3;SLC25A25	DrugMatrix
1115	4-Chloro-2-Nitroaniline-1200 mg/kg in CMC-Rat-Kidney-3d-up	6/316	0.000771074634498468	0.0196536693246276	5.50357732526142	PER1;ZFP36;PLAT;RIN2;ATF3;SLC25A25	DrugMatrix
1116	Beta-Estradiol 3-Benzoate-2 mg/kg in Corn Oil-Rat-Liver-3d-dn	6/316	0.000771074634498468	0.0195902703913224	5.50357732526142	HBS1L;ZFP36;PDK4;FOS;ATF3;SLC25A25	DrugMatrix
1117	Glyburide-1500 mg/kg in CMC-Rat-Heart-5d-dn	6/316	0.000771074634498468	0.0195272791681991	5.50357732526142	PER1;PDK4;PLAT;FOS;PHLDA1;ATF3	DrugMatrix
1118	Ibuprofen-54 mg/kg in Corn Oil-Rat-Liver-3d-dn	6/316	0.000771074634498468	0.0194646917349677	5.50357732526142	ZFP36;PDK4;FOS;JUNB;ATF3;SLC25A25	DrugMatrix
1119	Kanamycin-225 mg/kg in Saline-Rat-Kidney-3d-up	6/318	0.000796769475617838	0.0200490619487735	5.46896363139185	PER1;ZFP36;EGR2;RIN2;ATF3;SLC25A25	DrugMatrix
1120	Nadolol-1500 mg/kg in CMC-Rat-Heart-5d-dn	6/318	0.000796769475617838	0.019985211433013	5.46896363139185	HBS1L;ZFP36;FOS;KLF4;JUNB;ATF3	DrugMatrix
1121	Ferrocene-330 mg/kg in CMC-Rat-Kidney-3d-dn	6/319	0.000809862918889456	0.0202491439656297	5.45181954477307	HBS1L;ZFP36;FOS;JUNB;RIN2;ATF3	DrugMatrix
1122	Finasteride-800 mg/kg in Corn Oil-Rat-Kidney-1d-up	6/319	0.000809862918889456	0.0201850643961182	5.45181954477307	EGR1;PER1;ZFP36;FOS;JUNB;SLC25A25	DrugMatrix
1123	Letrozole-250 mg/kg in Corn Oil-Rat-Liver-5d-up	6/319	0.000809862918889456	0.0201213891141115	5.45181954477307	CEBPA;ZFP36;FOS;JUNB;ATF3;SLC25A25	DrugMatrix
1124	Mifepristone-3 mg/kg in Corn Oil-Rat-Liver-3d-dn	6/319	0.000809862918889456	0.0200581143055766	5.45181954477307	CEBPA;ZFP36;PDK4;FOS;ATF3;SLC25A25	DrugMatrix
1125	Nitrendipine-1100 mg/kg in Corn Oil-Rat-Heart-1d-up	6/320	0.000823122277410838	0.0203226051940055	5.43478260869565	ZFP36;PLAT;FOS;KLF4;PHLDA1;ATF3	DrugMatrix
1126	Chlorambucil-0.6 mg/kg in Corn Oil-Rat-Liver-3d-dn	6/321	0.000836548983350852	0.0205895618527228	5.41785182175267	CEBPA;ZFP36;FOS;JUNB;ATF3;SLC25A25	DrugMatrix
1127	Droperidol-94 mg/kg in CMC-Rat-Heart-5d-dn	6/321	0.000836548983350852	0.0205254199154869	5.41785182175267	PER1;PDK4;PLAT;FOS;PHLDA1;ATF3	DrugMatrix
1128	Carbon Tetrachloride-400 mg/kg in Corn Oil-Rat-Kidney-3d-up	6/322	0.000850144474310905	0.020794217017617	5.40102619497705	HBS1L;PER1;ZFP36;RIN2;ATF3;SLC25A25	DrugMatrix
1129	Clozapine-95 mg/kg in CMC-Rat-Heart-5d-dn	6/322	0.000850144474310905	0.0207298386367575	5.40102619497705	PDK4;PLAT;FOS;KLF4;PHLDA1;ATF3	DrugMatrix
1130	Hydrazine-45 mg/kg in Water-Rat-Kidney-3d-up	6/324	0.000877847589019704	0.0213392827503679	5.36768652710682	PER1;ZFP36;FOS;JUNB;RIN2;SLC25A25	DrugMatrix
1131	Fenofibrate-430 mg/kg in Corn Oil-Rat-Skeletal muscle-5d-dn	6/326	0.000906243231367333	0.0219617590469204	5.33475593491598	HBS1L;ZFP36;PDK4;ME3;FOS;SLC25A25	DrugMatrix
1132	Probenecid-600 mg/kg in Corn Oil-Rat-Kidney-3d-up	6/326	0.000906243231367333	0.0218943916878807	5.33475593491598	EGR1;PER1;ZFP36;FOS;JUNB;SLC25A25	DrugMatrix
1133	Benzethonium Chloride-5 mg/kg in Water-Rat-Heart-3d-up	6/327	0.000920704402100314	0.0221757427245935	5.3184416965829	EGR1;ZFP36;FOS;KLF4;PHLDA1;JUNB	DrugMatrix
1134	Chloramphenicol-1500 mg/kg in CMC-Rat-Kidney-3d-up	6/327	0.000920704402100314	0.0221081337528722	5.3184416965829	EGR1;ZFP36;FOS;JUNB;ATF3;SLC25A25	DrugMatrix
1135	Nimodipine-1100 mg/kg in Corn Oil-Rat-Heart-1d-up	6/327	0.000920704402100314	0.0220409357779394	5.3184416965829	ZFP36;PLAT;FOS;KLF4;PHLDA1;ATF3	DrugMatrix
1136	Vinblastine-0.3 mg/kg in Saline-Rat-Heart-3d-up	6/327	0.000920704402100314	0.0219741450634608	5.3184416965829	PER1;KLF4;PHLDA1;JUNB;ATF3;SLC25A25	DrugMatrix
1137	11-Dichloroethene-600 mg/kg in Water-Rat-Liver-3d-up	6/328	0.000935343097683595	0.0222560792669365	5.30222693531283	EGR1;ZFP36;FOS;JUNB;ATF3;SLC25A25	DrugMatrix
1138	Enoxacin-750 mg/kg in Corn Oil-Rat-Liver-3d-dn	6/328	0.000935343097683595	0.0221890428836024	5.30222693531283	ZFP36;PDK4;FOS;JUNB;ATF3;SLC25A25	DrugMatrix
1139	Etoposide-100 mg/kg in Corn Oil-Rat-Liver-1d-up	6/330	0.00096515896945603	0.0228276037340411	5.27009222661397	CEBPA;ZFP36;FOS;JUNB;ATF3;SLC25A25	DrugMatrix
1140	Hydrochlorothiazide-1500 mg/kg in CMC-Rat-Kidney-3d-up	6/330	0.00096515896945603	0.0227592576150769	5.27009222661397	PER1;ZFP36;FOS;RIN2;ATF3;SLC25A25	DrugMatrix
1141	Amantadine-220 mg/kg in Water-Rat-Liver-3d-up	6/332	0.000995702713001899	0.0234094166197103	5.23834468308015	CEBPA;PER1;ZFP36;PDK4;ATF3;SLC25A25	DrugMatrix
1142	Naloxone-76 mg/kg in Saline-Rat-Liver-5d-up	6/332	0.000995702713001899	0.0233397457369136	5.23834468308015	EGR1;ZFP36;PDK4;FOS;JUNB;ATF3	DrugMatrix
1143	Mercuric Chloride-2.5 mg/kg in Water-Rat-Kidney-3d-dn	5/223	0.00103715857259483	0.0242393499043231	6.4989926561383	PER1;ZFP36;FOS;KLF4;JUNB	DrugMatrix
1144	Alendronic Acid-138 mg/kg in CMC-Rat-Heart-5d-dn	6/335	0.00104290925034391	0.0243016368512089	5.19143413367943	PER1;ZFP36;PDK4;FOS;JUNB;ATF3	DrugMatrix
1145	Daunorubicin-3.25 mg/kg in Saline-Rat-Liver-5d-dn	6/335	0.00104290925034391	0.0242299506068101	5.19143413367943	CEBPA;ZFP36;FOS;JUNB;ATF3;SLC25A25	DrugMatrix
1146	Cobalt(II) Acetylacetonate-100 mg/kg in Corn Oil-Rat-Heart-1d-up	6/342	0.00115976061348933	0.0268655135054175	5.08517670989067	HBS1L;PER1;ZFP36;FOS;JUNB;ATF3	DrugMatrix
1147	Ouabain-144 mg/kg in CMC-Rat-Heart-1d-up	6/358	0.00146455450032332	0.0338264845881129	4.85790624240952	PER1;ZFP36;FOS;KLF4;JUNB;ATF3	DrugMatrix
1148	Procaine-2500 mg/kg in Water-Rat-Heart-3d-up	6/360	0.00150657935709783	0.0346953772412355	4.83091787439614	PER1;ZFP36;PDK4;FOS;KLF4;ATF3	DrugMatrix
1149	Camptothecin-5 mg/kg in Saline-Rat-Kidney-3d-up	5/245	0.00157267494845972	0.0361119180585095	5.91540964211772	PER1;ZFP36;FOS;JUNB;SLC25A25	DrugMatrix
1150	Prednisolone-184 mg/kg in Water-Rat-Kidney-5d-up	6/365	0.00161567467375713	0.0369914352631138	4.76474091721263	HBS1L;PER1;ZFP36;JUNB;ATF3;SLC25A25	DrugMatrix
1151	Zidovudine-1540 mg/kg in Corn Oil-Rat-Heart-3d-up	6/365	0.00161567467375713	0.0368842137116265	4.76474091721263	SS18;PER1;PDK4;PLAT;KLF4;ATF3	DrugMatrix
1152	Epinephrine-0.0375 mg/kg in Saline-Rat-Heart-1d-dn	5/250	0.00171840219610884	0.0391159991229861	5.79710144927536	ZFP36;PLAT;FOS;KLF4;ATF3	DrugMatrix
1153	Azithromycin-225 mg/kg in Water-Rat-Kidney-5d-dn	5/252	0.00177938672588207	0.0403874635534502	5.75109270761445	ZFP36;PLAT;FOS;JUNB;SLC25A25	DrugMatrix
1154	Pravastatin-1200 mg/kg in Corn Oil-Rat-Skeletal muscle-5d-up	5/253	0.00181046833258723	0.0409748522628076	5.72836111588475	PER1;ZFP36;PDK4;ME3;SLC25A25	DrugMatrix
1155	Doxofylline-13500 uM in DMSO-Rat-Primary rat hepatocytes-1d-up	5/257	0.00193879477870717	0.0437534317395349	5.63920374443129	HBS1L;PDK4;PLAT;KLF4;ATF3	DrugMatrix
1156	Naproxen-10 mg/kg in Corn Oil-Rat-Liver-3d-dn	5/258	0.00197189166417933	0.0443731964202183	5.6173463655769	ZFP36;PDK4;FOS;ATF3;SLC25A25	DrugMatrix
1157	Clomipramine-115 mg/kg in Water-Rat-Heart-1d-up	5/260	0.00203932519072929	0.0457599008609227	5.57413600891862	ZCCHC7;PDK4;KLF4;PHLDA1;ATF3	DrugMatrix
1158	Ibufenac-500 mg/kg in Corn Oil-Rat-Liver-1d-up	5/260	0.00203932519072929	0.0456299011425678	5.57413600891862	HBS1L;ZFP36;PDK4;ATF3;SLC25A25	DrugMatrix
1159	Ascorbic Acid-2000 mg/kg in Water-Rat-Kidney-5d-dn	5/261	0.00207366796706307	0.0462668807608747	5.55277916597257	ZFP36;FOS;KLF4;ATF3;SLC25A25	DrugMatrix
1160	Beta-Estradiol 3-Benzoate-25 mg/kg in Corn Oil-Rat-Liver-1d-up	5/261	0.00207366796706307	0.0461361833575954	5.55277916597257	ZFP36;FOS;JUNB;ATF3;SLC25A25	DrugMatrix
1161	Meloxicam-33 mg/kg in Corn Oil-Rat-Kidney-5d-up	5/261	0.00207366796706307	0.0460062222777148	5.55277916597257	PER1;ZFP36;JUNB;RIN2;SLC25A25	DrugMatrix
1162	Vecuronium Bromide-0.05 mg/kg in Saline-Rat-Liver-3d-up	5/261	0.00207366796706307	0.0458769913162606	5.55277916597257	ZFP36;PDK4;FOS;ATF3;SLC25A25	DrugMatrix
1163	24-Diaminophenol-60 mg/kg in Water-Rat-Kidney-5d-dn	5/263	0.00214362090815098	0.0472917598672188	5.51055270843666	ZFP36;PLAT;FOS;KLF4;SLC25A25	DrugMatrix
1164	Prochlorperazine-85 mg/kg in CMC-Rat-Heart-3d-up	5/264	0.00217923722686074	0.0479432189909363	5.48967940272288	PER1;PDK4;PLAT;FOS;ATF3	DrugMatrix
1165	Valacyclovir-88 mg/kg in CMC-Rat-Kidney-5d-dn	5/265	0.00221528421821579	0.0486004972219153	5.46896363139185	PER1;ZFP36;FOS;RIN2;SLC25A25	DrugMatrix
1166	Iproniazid-46 mg/kg in Water-Rat-Heart-5d-up	5/266	0.00225176496567723	0.0492636135268717	5.44840361774	PER1;ZFP36;FOS;KLF4;JUNB	DrugMatrix

## Sheet: Description
Figure 3-4	Significant overlaps between genes in the 'salmon' WGCNA module and transcriptomic signatures from up- and downregulated genes in the Gene Expression Omnibus (GEOPertUp and GEOPertDown, respectively), the Drug Signature Database (DSigDB) and the DrugMatrix Database.
